# Supplementary material for: Screening Repurposed Antiviral Small Molecules as Antimycobacterial Compounds by a Lux-Based phoP Promoter-Reporter Platform
Source: Antibiotics (Basel). 2022 Mar 9;11(3):369. doi: 10.3390/antibiotics11030369 (PMC8944841; doi:10.3390/antibiotics11030369)
Supplement: Supplementary file 1 [file antibiotics-11-00369-s001.zip]

Archive with 1 entries (1 files):
- antibiotics-1613985-supplementary.xlsx
