# Supplementary material for: Screening Repurposed Antiviral Small Molecules as Antimycobacterial Compounds by a Lux-Based phoP Promoter-Reporter Platform
Source: Antibiotics (Basel). 2022 Mar 9;11(3):369. doi: 10.3390/antibiotics11030369 (PMC8944841; doi:10.3390/antibiotics11030369)
Supplement: Supplementary file 1 [file antibiotics-11-00369-s001.zip › antibiotics-1613985-supplementary.xlsx]

## Sheet: S1
Supplementary Table S1.
Mutations in HKU14621 and WC274.
Strains	Mutation associated genes	Resistant drugs
HKU14621	rpob S531L	rifampin (RIF)
(MDR-TB)	katG S315T	isoniazid (INH)
	rpsl K43R	streptomycin (SM)
	pncA t-12c	pyrazinamide (PZA)
	gyra D94N	fluoroquinolones
WC274	rpob S531L	rifampin (RIF)
(XDR-TB)	mabA c-15t	isoniazid (INH) (a low level of resistance)
	inhA I21T	isoniazid (INH)
	pnca G162D	pyrazinamide (PZA)
	embB M306V	ethambutol (EMB)
	gyra D94A	fluoroquinolones
	rpsl K43R	streptomycin (SM)
	rrs a1401g	kanamycin (KAN), amikacin (AMK), and capreomycin (CAP)

## Sheet: S2
Supplementary Table S2.
Plasmid construction and validation.
S2A. The sequences of phoP promoters in H37Rv.
Accession: NC 000962 (from 851258-851667) including phoP promoter	CTGGCCAGCCGGTTGGCGCGGGCAATCGTGTCATCGATTCCCAGCATGTTGGCCATTGAGGTCGACCCGCTTGCGCCGCCGGCATCACCCAACGCTTGTTTGGCCATGTCAACCGCCGCGCCGGCCATGTTCAAACCGGTGTCGGCGGCGGCGAGCCCCGCTCGTGCGGGCCAGGTCGCAATACCCACGAGGGTTTGGCCGAGGTTCATTCTGCGAGTGTATTCACGGCGCGCCGTGGATTGAGCGGCAACGGTCCAAGCTGATTTGGCGATTCCTGGCAGACTGTTAGCAGACTACTGGCAACGAGCTTTCAGGAATTACACAATGACTGTGAAGGTAACGTTCAACCAATGCGGAAAGGGGTTGATCTCGTGACGGCGGGAACCCCAGGCGAAAACA…
S2B. Plasmids were used in this research.
Plasmids	Features	References
pMV306G13+Lux	Mycobacterial reporter plasmid	Addgene plasmid # 26160
pMV306PhoP+Lux	An insert including phoP promoter amplified from H37Rv	This study
pMV306Adaptor+Lux	Adaptor synthesized in the lab	This study
S2C. Primers were used in this research.
Primers	Sequences	restriction enzymes
PhoP promoter-f	TATAAGCGGCCGCCTGGCCAGCCGGTTG	NotI
PhoP promoter-r	TATAACCATGGCTCCGGTGTGGTGTT	NcoI
LuxA-f	TGCCGAGGGCTTTACAACAA
LuxA-r	CCGTACCAGCATTCCGCTAA
RecX-f	ACATCGGCAACCGGGTATTG
RecX-r	GACTGAACCCATTGTTCGGC
PhoP-f	TCGCTACAGGACAAGATCGC
PhoP-r	CCACGACCTCCTCCAAACTG

## Sheet: S3
Supplementary Table S3.
List of anti-viral compound library and anti-TB drugs.
Trifluoperazine(dihydrochloride)	Valproic acid	Tegobuvir	Stavudine
Entecavir(monohydrate)	Lycorine(hydrochloride)	Simeprevir	AZ960
Elvitegravir	Glecaprevir	Ganciclovir	ST-193(hydrochloride)
Hesperadin	Bictegravir	Tilorone(dihydrochloride)	PSI-6130
Vidarabine	PD 169316	Clemizole(hydrochloride)	Aspirin
LHF-535	NH125	Tubacin	Oltipraz
U0126	Nesbuvir	Fostemsavir	Tomeglovir
Emtricitabine	2-Phenylethanol	Tipranavir	Ombitasvir
Tenofovir(Disoproxil)	NBD-557	Danoprevir	Bergenin
SC75741	ML324	Presatovir	Aprepitant
MS417	Oxethazaine	JNJ-678	Doxorubicin(hydrochloride)
Oxindole	Valacyclovir(hydrochloride)	Hydroxyurea	Darunavir(Ethanolate)
Atazanavir (sulfate)	Pentoxifylline	3'-Azido-3'-deoxy-5-methylcytidine	JNJ-632
Fiacitabine	Zalcitabine	BMS-707035	(Z)-Capsaicin
Abacavir (sulfate)	Rolipram	Delavirdine(mesylate)	5-Fluorouracil
Cenicriviroc Mesylate	Vicriviroc (maleate)	Miltefosine	BIO-acetoxime
Narlaprevir	Coumarin	S119-8	Genkwanin
GSK2838232	3,4'-Dihydroxyflavone	Telaprevir	Sodium copperchlorophyllin B
Amprenavir	Pirodavir	Aprotinin	Grazoprevir hydrate
Maraviroc	Punicalagin	Vapendavir(diphosphate)	LDC4297
Trifluridine	Brequinar	R-10015	ABX464
RSV604	Apabetalone	Efavirenz	Deapioplatycodin D
4'-O-Methylbavachalcone	Fostemsavir Tris	alpha-Mangostin	Betulinic acid
PLpro inhibitor	TMC647055 (Cholinesalt)	Schisandrin A	Ziresovir
9-Propenyladenine	RSV604 (racemate)	Aminothiazole	Adefovir dipivoxil
Desaminotyrosine	Favipiravir	Ginsenoside Rb1	Beclabuvir
Probenecid	3,4-Dimethoxycinnamicacid	Honokiol	Gramine
Telbivudine	OG-L002	4-Phenoxybenzylamine	Camphor
Epigoitrin	Vorinostat	Bicyclol	Sennoside A
NBD-556	Saquinavir	Dasabuvir	Tenofovir alafenamide fumarate
Oseltamivir (acid)	Inosine pranobex	9-Aminoacridine	Doravirine
Tenofovir (DisoproxilFumarate)	DDX3-IN-1	4,5-Dicaffeoylquinicacid	Merimepodib
Rilpivirine	NGI-1	Catechin	(- ) -a- Pinene
Moroxydine(hydrochloride)	STING agonist-1	Schisandrin C	Oglufanide
Resiquimod	Balapiravir	Megestrol (Acetate)	Pyridoxal phosphate
CDK9-IN-1	Anguizole	RSV-IN-1	Dynasore
Lamivudine	PCL 016	Valpromide	ST-193
ABBV-744	Grazoprevirpotassium salt	Dolutegravir	NM107
Brivudine	Dimercaprol	Dolutegravir(sodium)	2-Deoxy-D-glucose
á-Lipoic Acid	Maribavir	Baicalein	Elbasvir
AG 555	VCH-916	Amentoflavone	Gardiquimodtrifluoroacetate
Grazoprevir	TAK-779	Tenofovir alafenamide hemifumarate	2,2'-Anhydrouridine
BRD-6929	Pseudolaric Acid B	Fasudil(Hydrochloride)	Peretinoin
Nevirapine	4E2RCat	Oseltamivir(phosphate)	Glycerylmonocaprate
Lersivirine	Cabotegravir	Shikonin	IT1t(dihydrochloride)
Pritelivir	Benzenebutyric acid	Nitazoxanide	YYA-021
(Z)-9-Propenyladenine	Temsavir	Kaempferol	Osalmid
BMS-378806	Idoxuridine	Oroxylin A	Penciclovir
Arbidol(hydrochloride)	T-1105	Glycyrrhizic acid	Darunavir
Acyclovir	Gomisin G	Curcumin	Oleanonic acid
N-Desmethylclozapine	Nucleozin	Aloperine	Oxyresveratrol
RN-18	TMC353121	Oleanolic Acid	Triciribine
Bay 41-4109(racemate)	Raltegravir	(-)-EpigallocatechinGallate	Psoralen
Mericitabine	Ritonavir	Chloroquine(phosphate)	Mecarbinate
Ac-CoA SynthaseInhibitor1	Tenofovir (hydrate)	Velpatasvir	Amantadine(hydrochloride)
Flavopiridol(Hydrochloride)	Thiaminehydrochloride	Roflumilast	Danthron
Ditiocarb sodium	Maslinic acid	Baicalin	Hinokitiol
Boceprevir	Gentiopicroside	Panobinostat	(-)-Epicatechingallate
ESI-09	Vesatolimod	Ribavirin	Aucubin
Brefeldin A	Cidofovir	Artemisinin	Flavopiridol
Dapivirine	AB-423	L-Cycloserine	Corilagin
Fosamprenavir	BF738735	Clevudine	Pocapavir
Lopinavir	Raltegravir(potassium salt)	Valproic acid(sodium salt)	PSI-6206
Bevirimat	Deferiprone	Artesunate	Letermovir
Daclatasvir	2',3'-Dideoxyadenosine	Docusate (Sodium)	Fangchinoline
Asunaprevir	AEBSF(hydrochloride)	VX-222	Etravirine
Cepharanthine	Pimodivir	Rimantadine(hydrochloride)	Mavorixafor(trihydrochloride)
PIK-93	SPK-601	Indinavir (sulfate)	Ledipasvir (D-tartrate)
Tricin	Sofosbuvir	Valganciclovir(hydrochloride)	Salicylanilide
Famciclovir	Ledipasvir (acetone)	Angelicin	Retro-2 cycl
Cobicistat	GRL0617	Isochlorogenic acidA	Ledipasvir
AMD 3465(hexahydrobromide)	SRPIN340	Limonin	Tenofoviralafenamide
Saquinavir (Mesylate)	Anthraquinone	Scutellarein	Birinapant
Zidovudine	PF429242(dihydrochloride)	Verbascoside	Vesnarinone
Paritaprevir	Geniposide	Abacavir	L-Lysinehydrochloride
GLP-26	Ebselen	Probucol	Adefovir
Nelfinavir	Didanosine	6-Thioguanine	Plerixafor(octahydrochloride)
RG7834	Letrazuril	Daclatasvir(dihydrochloride)	Peramivir (trihydrate)
Besifovir	Nelfinavir (Mesylate)	Phenytoin	Zanamivir
RO-9187	Pleconaril	Daidzin	Plerixafor
Ethambutol	Isoniazid	Rifampicin

## Sheet: S4
Supplementary Table S4. RNA-Seq transcriptome analysis.
S4A. Statistics of data quality.
Sample	Sample ID	Clean reads	No rRNA	No rRNA	Total Reads	Mapped Reads	Uniq Mapped Reads	Multiple Map Reads
Pirodavir	A2	10871799	3749057	34.48	7409544	1587865(21.43%)	1443336(19.48%)	144486(1.95%)
Bay 41-4109 (racemate)	A10	12229528	4186486	34.23	8372972	2334915(27.89%)	2055758(24.55%)	279157(3.33%)
Bicyclol	A11	10648240	3849522	36.15	7699044	1958046(25.43%)	1722345(22.37%)	235701(3.06%)
Ebselen	A3	12658399	4330921	34.21	8661842	1657228(19.13%)	1449559(16.73%)	207669(2.40%)
Saquinavir	A4	11169657	3921392	35.11	7842784	1821910(23.23%)	1603991(20.45%)	217919(2.78%)
Clemizole (hydrochloride)	A5	11826578	4286713	36.25	8573426	1652346(19.27%)	1451649(16.93%)	200697(2.34%)
Elvitegravir	A6	10380491	3601629	34.7	7203258	1476737(20.50%)	1294817(17.98%)	181920(2.53%)
Letrazuril	A7	10866976	3818735	35.14	7637470	1779891(23.30%)	1556153(20.38%)	223738(2.93%)
AEBSF (hydrochloride)	A8	10922475	4022120	36.82	8044240	2427670(30.18%)	2126664(26.44%)	301006(3.74%)
NH125	A9	10909796	3986817	36.54	7973634	2530775(31.74%)	2218731(27.83%)	312044(3.91%)
Shikonin	B2	10797789	3876995	35.91	7753990	3333954(43.00%)	2928098(37.76%)	405856(5.23%)
ABX464	B3	10940666	3726356	34.06	7452712	1963775(26.35%)	1730447(23.22%)	233328(3.13%)
ST-193	B4	9446326	3339469	35.35	6678938	2233899(33.45%)	1958570(29.32%)	275329(4.12%)
Trifluoperazine (dihydrochloride)	B5	12104860	4458461	36.83	8916922	2307353(25.88%)	2030772(22.77%)	276581(3.10%)
ST-193 (hydrochloride)	B6	10619156	3544289	33.38	7088578	2188287(30.87%)	1928858(27.21%)	259429(3.66%)
Saquinavir (Mesylate)	B7	10917254	3886515	35.6	7773030	1407728(18.11%)	1237981(15.93%)	169747(2.18%)
DMSO	DMSO1	11886817	4335280	36.47	8670560	2909383(33.55%)	2564842(29.58%)	344541(3.97%)
S4B. Quantification of transcript data in all samples (FPKM).
	Drug name	Pirodavir	Bay 41-4109 (racemate)	Bicyclol	Ebselen	Saquinavir	Clemizole (hydrochloride)	Elvitegravir	Letrazuril	AEBSF (hydrochloride)	NH125	Shikonin	ABX464	ST-193	Trifluoperazine (dihydrochloride)	ST-193 (hydrochloride)	Saquinavir (Mesylate)	DMSO
BCGR code	Gene ID	A2	A10	A11	A3	A4	A5	A6	A7	A8	A9	B2	B3	B4	B5	B6	B7	DMSO1
BCGR_0001	dnaA	155.851	177.699	204.992	200.865	123.385	167.248	249.59	182.014	232.173	168.909	211.618	147.018	139.852	181.64	112.146	126.452	171.061
BCGR_0002	dnaN	108.838	108.272	135.563	100.68	72.5273	102.754	113.939	129.321	141.949	108.866	138.655	99.567	100.163	119.164	62.9169	110.581	99.0812
BCGR_0003	recF	161.985	109.236	135.158	141.413	129.914	121.375	169.559	155.304	139.572	136.787	124.081	120.636	94.5083	138.295	113.622	136.173	128.444
BCGR_0004	BCGR_0004	166.063	156.15	234.988	153.632	79.718	161.358	133.976	229.426	303.437	138.518	220.071	184.369	194.76	215.405	202.665	103.098	187.64
BCGR_0005	gyrB	723.391	802.491	964.699	808.339	799.893	862.073	713.217	841.255	953.75	1010.32	1045.78	1113.13	863.118	1051.27	766.721	774.176	944.344
BCGR_0006	gyrA	440.105	440.307	576.653	512.478	436.149	440.964	414.143	550.686	536.589	595.587	634.793	624.977	536.689	632.57	489.527	358.191	593.909
BCGR_0007	BCGR_0007	259.23	273.346	294.561	349.396	143.277	288.523	145.375	225.027	201.845	351.077	282.212	210.16	192.965	271.687	190.357	144.277	335.269
BCGR_0008	BCGR_0008	381.178	303.34	499.111	431.683	263.683	303.681	341.06	394.273	446.083	439.596	546.373	356.997	451.987	457.693	395.727	312.938	410.858
BCGR_0009	BCGR_0009	7.58723	35.8156	6.00218	28.4781	6.98912	7.37225	0	6.58615	23.8913	13.8971	51.236	30.2059	10.5297	10.054	50.1427	0	4.0579
BCGR_0010	BCGR_0010	155.538	109.449	85.5963	133.259	224.26	85.4219	126.638	52.8324	195.909	99.0922	106.556	107.691	117.315	71.6894	114.214	173.885	133.823
BCGR_0011	BCGR_0011	112.925	114.946	94.3904	63.9781	104.023	99.3739	105.617	70.2824	114.056	74.1495	92.0845	111.969	56.1825	88.9366	65.7122	153.921	75.2101
BCGR_0012	ppiA	254.837	116.148	194.647	235.829	181.322	95.631	311.693	193.752	239.075	300.449	297.497	225.298	226.835	199.12	117.44	200.129	237.811
BCGR_0013	BCGR_0013	189.086	53.4726	231.613	165.982	95.518	106.681	127.661	132.369	153.654	134.066	172.997	160.269	135.441	125.281	237.386	164.306	182.685
BCGR_0014	BCGR_0014	344.258	302.079	485.616	233.52	252.167	221.659	525.425	284.434	373.532	334.271	362.25	293.923	348.253	343.512	237.565	228.534	370.459
BCGR_0015	BCGR_0015	251.509	345.909	376.988	236.004	246.924	273.322	298.924	353.34	343.882	406.12	433.544	297.753	259.49	405.636	298.9	303.902	322.128
BCGR_0016	BCGR_0016	191.914	184.401	182.582	216.571	235.714	143.818	165.807	214.502	217.237	211.37	191.433	163.794	232.397	145.438	186.979	254.951	219.372
BCGR_0017	trpG	169.557	160.259	253.483	219.238	137.743	179.022	270.605	194.701	186.66	273.071	228.4	167.96	118.584	199.915	178.429	124.239	198.506
BCGR_0018	pknB	107.165	103.383	169.554	153.632	91.4048	144.141	143.735	157.196	159.039	160.544	159.701	129.967	123.594	158.114	110.024	91.122	159.475
BCGR_0019	pknA	419.404	386.977	499.127	342.038	219.13	299.417	408.784	443.488	494.612	554.586	464.95	388.142	514.507	485.928	460.081	273.345	478.374
BCGR_0020	pbpA	226.706	199.788	233.861	224.213	106.197	177.102	211.419	254.937	263.645	272.897	253.705	201.022	218.541	206.534	210.456	124.598	254.9
BCGR_0021	rodA	134.665	111.7	176.843	169.327	99.2395	113.839	156.5	136.77	159.441	112.641	148.836	110.977	124.283	156.588	126.575	125.315	150.529
BCGR_0022	ppp	353.606	330.235	394.127	401.933	277.039	292.817	344.007	417.706	449.977	493.364	518.058	345.893	429.189	488.699	329.258	223.178	478.975
BCGR_0023	BCGR_0023	514.473	504.272	678.323	580.058	466.569	528.959	388.797	574.684	676.889	663.526	697.533	611.282	571.474	640.782	461.249	273.46	656.964
BCGR_0024	BCGR_0024	856.944	1065.46	1117.12	1082.5	691.009	956.203	1029.87	1154.44	1099.65	1380.72	1339.4	1181.75	1195.17	1296.73	883.213	800.181	1301.52
BCGR_0025	BCGR_0025	606.904	709.541	646.587	618.141	278.126	646.012	567.755	648.607	628.06	705.708	822.422	665.359	579.857	713.292	452.377	418.232	763.363
BCGR_0026	BCGR_0026	136.758	111.059	142.473	199.721	117.993	138.498	158.073	142.958	117.06	104.665	96.6875	98.9219	81.532	90.6106	82.7433	196.931	96.3217
BCGR_0027	whiB5	5.98224	44.376	28.3949	50.5212	71.6385	23.2509	59.308	31.1576	60.2796	36.5244	16.1591	38.1059	12.4534	47.5632	30.7499	95.2225	12.798
BCGR_0028	BCGR_0028	62.2153	26.2222	36.9134	14.595	42.9831	60.4525	77.1004	47.2557	24.4886	28.489	7.00226	6.19221	0	5.15268	17.1321	57.1335	49.9122
BCGR_0029	BCGR_0029	113.779	111.011	106.288	103.358	121.535	114.083	125.334	88.2596	89.1879	80.5526	65.3907	93.4854	108.35	82.6032	99.5484	77.0673	77.6843
BCGR_0030	BCGR_0030	219.283	171.949	131.786	132.392	205.129	155.26	222.828	107.718	142.382	76.801	116.322	155.651	160.42	117.132	239.662	168.591	115.462
BCGR_0031	BCGR_0031	670.876	406.917	320.213	351.687	372.865	382.38	421.111	312.327	368.214	354.682	332.396	447.629	488.934	496.644	569.694	399.246	232.523
BCGR_0032	BCGR_0032	146.54	114.424	93.5546	127.857	120.779	109.914	175.582	120.51	113.336	76.9125	100.694	110.539	135.581	126.049	109.494	169.984	125.124
BCGR_0033	BCGR_0033	186.776	137.365	151.36	186.254	197.83	149.866	196.425	143.49	164.76	113.638	120.708	118.662	128.703	154.365	134.285	169.727	116.601
BCGR_0034	BCGR_0034	152.604	235.505	195.014	132.181	145.98	188.201	148.705	183.418	206.998	191.718	276.127	154.221	226.041	145.831	153.004	125.766	166.374
BCGR_0035	BCGR_0035	222.633	172.758	154.409	128.779	132.04	148.168	53.7519	140.311	109.478	117.308	126.315	111.703	107.93	202.066	111.975	179.242	112.547
BCGR_0036	BCGR_0036	168.5	192.296	179.44	145.95	202.976	314.857	121.362	264.407	163.257	185.97	99.1986	190.926	130.415	210.401	209.392	317.408	155.976
BCGR_0037	BCGR_0037	98.5925	114.059	116.993	118.834	111.96	105.709	92.6891	118.785	158.44	99.1148	120.148	100.158	84.9282	86.1595	90.4974	160.265	95.915
BCGR_0038	BCGR_0038	135.742	70.5614	98.4357	98.1846	72.941	82.4352	87.2247	61.371	138.917	65.611	45.833	87.8167	39.2471	76.8217	64.3752	107.342	95.2869
BCGR_0039	BCGR_0039	117.111	49.3594	2.89517	17.1706	16.8561	42.6723	100.785	12.7074	80.6682	15.641	21.4187	43.7097	5.07904	70.3189	8.06216	67.2159	23.4881
BCGR_0040	bioF2	63.6659	46.7379	46.859	65.4129	64.9572	66.5603	73.6826	44.0726	48.7234	12.793	13.2426	32.084	18.1747	17.6206	23.0795	48.8447	17.4563
BCGR_0041	acpA	38.8846	11.9192	11.1859	19.9023	9.76889	34.348	19.4698	9.20565	24.4886	17.2661	14.3228	5.62928	2.45295	16.3949	0	34.6264	5.67184
BCGR_0042	BCGR_0042	89.5523	52.4443	98.8086	99.5114	97.6889	132.812	88.2631	51.1425	81.6286	2.87768	25.4628	43.1578	17.9883	46.8425	46.7239	126.963	21.4269
BCGR_0043	fadD34	50.8331	50.3018	55.5121	59.1059	39.7002	49.3928	66.9512	46.5242	49.0641	34.0721	36.3172	32.5558	23.0045	23.0635	27.9956	40.5922	45.2135
BCGR_0044	BCGR_0044	128.816	99.8059	120.334	101.586	99.7258	134.487	102.65	123.715	106.153	116.299	150.533	120.025	122.669	160.709	115.723	127.523	180.3
BCGR_0045	BCGR_0045	103.214	100.538	96.9614	110.303	86.4944	100.29	108.959	104.529	94.7945	90.1495	81.6392	77.6166	88.5321	76.4591	93.6871	88.6403	121.522
BCGR_0046	BCGR_0046	485.77	362.718	341.858	317.783	307.728	385.645	292.028	313.929	356.11	343.365	353.217	418.508	397.691	336.066	312.823	305.838	419.623
BCGR_0047	BCGR_0047	230.626	206.16	205.782	241.573	182.802	187.611	115.208	232.787	271.908	199.751	179.886	168.684	219.581	161.687	191.013	223.28	220.876
BCGR_0048	mtc28	86.0211	84.9901	72.7981	100.429	146.502	85.5276	92.5536	61.6473	72.4421	58.0162	52.2355	54.1569	64.5496	58.9824	54.3526	140.844	59.381
BCGR_0049	leuS	127.958	112.242	111.628	132.709	144.459	134.304	160.03	108.013	129.865	95.7466	98.0316	149.634	92.1296	103.479	109.269	161.78	92.9636
BCGR_0050	BCGR_0050	66.6592	101.143	159.665	175.488	61.4044	138.537	134.62	128.587	103.785	144.706	146.714	132.69	92.5111	170.529	70.7039	86.1537	121.809
BCGR_0051	BCGR_0051	76.0409	228.424	174.997	227.033	229.243	201.508	533.04	132.016	235.09	147.721	189.839	148.613	81.5468	119.084	152.285	186.213	133.099
BCGR_0052	BCGR_0052	79.9911	96.7544	93.4135	85.7829	134.505	117.204	74.1283	80.4586	107.15	78.2963	89.7432	71.779	94.2732	92.5379	71.7917	97.9432	88.28
BCGR_0053	BCGR_0053	84.5189	121.908	113.294	180.648	192.478	160.826	107.326	141.64	111.631	106.789	105.694	85.0552	81.4563	94.8871	68.9594	195.476	120.543
BCGR_0054	BCGR_0054	273.622	311.509	234.567	265.541	516.564	325.513	310.579	282.676	304.019	149.273	274.938	416.679	365.3	302.612	440.813	440.762	253.178
BCGR_0055	ino1	627.225	718.259	641.303	694.056	949.21	705.552	716.997	650.132	791.62	511.976	591.386	1067.48	921.508	752.739	981.371	806.286	626.615
BCGR_0056	BCGR_0056	974.477	965.439	780.416	917.631	1192.13	1033.7	1054.51	886.184	1016.34	556.139	689.393	1395.81	1271.3	834.677	946.525	1026.93	741.789
BCGR_0057	BCGR_0057	100.832	91.1446	77.2211	79.5176	66.2038	94.8478	116.98	65.1802	77.6879	62.2174	74.8517	111.033	69.2238	48.3286	87.4328	39.4024	72.8603
BCGR_0058	BCGR_0058	604.99	493.338	409.017	450.935	282.602	533.649	475.01	612.694	598.534	514.767	484.846	538.081	556.768	552.936	606.516	362.502	535.839
BCGR_0059	BCGR_0059	355.856	326.023	339.509	388.209	200.04	303.417	246.634	368.414	318.944	346.707	379.281	287.76	397.071	410.376	493.812	166.912	380.647
BCGR_0060	BCGR_0060	161.361	119.659	120.632	147.771	69.4676	171.336	94.6767	150.66	146.32	121.54	125.566	108.612	123.128	149.161	115.232	94.3738	131.379
BCGR_0061	BCGR_0061	115.376	100.457	112.069	138.413	68.6115	112.107	78.8299	116.634	117.729	84.7091	98.6233	91.8656	117.557	102.57	92.2291	57.2229	115.603
BCGR_0062	rpsF	343.146	521.199	484.568	665.051	395.858	355.236	388.593	590.174	525.116	446.426	464.892	495.376	336.028	444.086	296.721	333.77	464.818
BCGR_0063	ssb	235.664	406.841	553.328	387.431	333.445	395.689	348.899	518.789	473.743	643.449	648.451	423.322	316.594	423.456	297.649	302.404	578.78
BCGR_0064	rpsR1	69.5347	207.309	289.517	336.544	111.25	209.806	185.444	228.733	269.662	254.725	237.253	171.925	185.385	147.912	128.995	80.6591	289.686
BCGR_0065	rplI	56.929	120.656	197.836	146.904	131.103	134.339	120.942	148.253	139.569	196.133	146.452	101.989	132.619	136.058	55.2408	89.6212	200.084
BCGR_0066	BCGR_0066	89.3898	145.88	227.703	218.086	151.511	246.674	167.396	251.409	267.967	199.751	235.018	173.666	91.8022	172.94	98.4603	135.719	242.868
BCGR_0067	dnaB	161.049	113.639	193.215	159.461	102.504	117.796	149.599	186.399	171.28	174.081	165.493	123.986	123.842	155.228	108.862	118.402	149.261
BCGR_0068	BCGR_0068	126.585	104.435	137.426	168.064	130.252	111.222	154.275	171.839	121.277	120.04	130.345	95.4297	77.5598	151.681	78.1204	107.177	114.517
BCGR_0069	BCGR_0069	204.447	285.844	240.512	252.208	258.954	262.874	321.313	247.083	295.25	252.339	248.749	245.583	226.255	270.333	216.133	287.016	246.969
BCGR_0070	BCGR_0070	405.981	647.11	671.532	519.483	655.674	558.417	813.112	567.526	511.355	727.516	593.412	785.046	702.457	583.388	603.979	574.563	597.818
BCGR_0071	BCGR_0071	350.509	387.054	377.799	518.02	407.633	332.063	535.721	631.343	504.947	524.305	479.309	484.911	498.605	322.224	456.856	407.713	492.092
BCGR_0072	celA1	118.169	114.424	120.648	163.957	111.644	114.82	129.057	130.633	159.017	114.696	153.686	129.473	154.185	103.723	131.272	124.902	144.227
BCGR_0073	BCGR_0073	76.473	64.6813	79.4663	102.165	78.2054	72.417	90.6644	86.6354	97.5461	73.5966	72.9402	68.6303	54.4145	57.1088	54.2517	77.7651	71.7488
BCGR_0074	BCGR_0074	298.115	279.703	307.612	291.9	232.825	409.314	314.113	270.032	334.677	308.631	227.573	304.45	296.806	240.458	580.588	230.121	363.943
BCGR_0075	BCGR_0075	334.883	277.634	228.26	237.094	238.308	279.13	324.836	201.973	234.89	231.013	200.779	301.017	348.679	263.312	433.081	233.198	199.649
BCGR_0076	BCGR_0076	186.646	120.622	73.8268	109.463	168.35	143.575	175.618	64.1327	78.3634	85.467	64.7709	142.421	70.1543	92.7482	276.969	280.906	116.462
BCGR_0077	BCGR_0077	396.971	200.384	146.919	220.014	284.416	196.245	245.494	139.047	185.675	218.274	181.85	290.202	320.567	193.802	301.73	315.513	178.79
BCGR_0078	icd2	210.581	226.931	206.834	228.903	266.58	274.305	278.361	196.914	212.978	216.914	200.494	194.565	189.239	184.833	184.641	275.201	188.007
BCGR_0079	BCGR_0079	65.4898	99.3682	59.5795	73.7432	81.4417	163.858	63.1232	105.17	78.3634	61.9761	47.9102	95.1644	45.4441	49.8996	57.7081	162.379	42.907
BCGR_0080	BCGR_0080	51.1639	44.8537	42.9037	45.1293	40.5323	88.4913	58.6144	46.1897	43.8217	33.1122	24.4158	38.2939	22.722	33.8992	16.531	42.5996	27.3641
BCGR_0081	sdaA	36.3596	35.4169	42.6129	35.3818	39.0755	46.4516	57.8531	32.1467	36.8919	11.9218	22.7346	13.9392	24.7631	16.5064	21.755	43.6952	19.0862
BCGR_0082	glyA2	47.4647	18.7125	35.8158	47.9648	43.0504	39.734	46.6544	38.6666	22.994	14.7126	16.766	22.6757	8.10739	21.7719	6.43459	16.0939	23.8235
BCGR_0083	BCGR_0083	161.76	125.866	167.341	169.302	257.899	175.312	191.894	81.0097	195.909	68.3736	128.842	113.937	60.4406	127.786	41.117	205.681	106.479
BCGR_0084	BCGR_0084	131.371	142.916	146.085	134.902	140.423	145.712	196.591	86.0661	149.858	36.3206	72.5333	87.8257	66.2198	84.5778	98.2877	179.064	62.9702
BCGR_0085	BCGR_0085	111.099	289.692	345.697	326.65	238.795	165.525	342.669	173.592	307.856	208.015	346.778	129.741	169.604	260.088	92.459	235.789	213.909
BCGR_0086	BCGR_0086	182.202	130.062	211.637	234.354	98.2471	134.723	163.502	159.705	219.977	173.105	191.662	75.7218	124.582	167.83	73.7496	155.621	155.916
BCGR_0087	BCGR_0087	149.429	138.795	157.616	161.383	101.289	154.327	159.429	182.741	194.725	157.794	151.469	91.2929	88.6914	127.027	53.829	118.525	152.3
BCGR_0088	BCGR_0088	120.806	84.0127	151.715	116.193	89.722	104.178	112.282	111.421	122.681	127.232	151.942	73.9457	80.6853	122.063	45.4638	120.184	161.124
BCGR_0089	BCGR_0089	284.026	134.129	176.857	191.116	274.095	167.752	174.402	147.102	132.276	119.979	140.403	114.659	128.632	138.108	137.875	263.993	141.694
BCGR_0090	BCGR_0090	705.107	106.287	137.81	93.408	332.403	177.327	196.463	100.812	114.933	91.1648	121.372	102.378	77.7093	74.1986	164.468	299.634	84.2961
BCGR_0091	BCGR_0091	869.923	150.892	112.251	89.1064	366.99	130.45	135.865	119.383	66.6777	93.9637	78.6218	155.566	106.036	83.166	129.843	360.843	102.743
BCGR_0092	BCGR_0092	415.795	222.239	182.74	180.631	234.066	246.897	217.137	120.311	172.632	171.122	119.94	201.093	219.065	228.554	287.231	222.5	153.196
BCGR_0093	BCGR_0093	775.298	805.76	653.714	717.027	689.199	889.736	794.288	728.395	747.467	636.011	640.617	826.898	830.228	764.182	913.712	658.256	755.935
BCGR_0094	BCGR_0094	874.193	1449.3	1280.74	1290.11	945.419	1308.33	966.726	1261.46	1316.31	1258.78	1358.54	1182.39	1096.63	1435.98	732.804	978.637	1457.9
BCGR_0095	BCGR_0095	400.536	542.953	617.636	637.22	455.115	517.599	492.726	550.654	530.106	698.881	748.738	492.139	592.555	676.247	410.573	403.295	720.954
BCGR_0096	BCGR_0096	81.1504	204.305	269.628	192.908	194.358	186.614	119.189	173.76	252.126	292.322	293.486	99.0753	123.884	256.29	27.8086	149.044	306.707
BCGR_0097	BCGR_0097	77.7691	152.089	219.942	176.964	159.396	202.138	128.501	194.086	208.153	173.308	281.841	74.3065	120.072	200.954	74.2391	119.028	203.808
BCGR_0098	BCGR_0098	80.7928	107.335	130.125	114.399	78.8803	94.9564	96.4588	112.129	120.958	122.876	131.551	75.5006	67.8127	149.051	43.6962	106.626	128.856
BCGR_0099	hycD	83.6018	104.233	126.89	118.584	72.534	98.2352	96.3756	114.764	104.076	149.567	126.041	77.4026	65.4323	98.545	49.2548	122.599	122.181
BCGR_0100	hycP	57.711	65.4961	119.147	93.7779	53.1616	57.4435	58.9204	79.4213	98.3975	114.3	110.895	40.3474	75.2089	71.8111	39.2772	63.7689	121.205
BCGR_0101	hycQ	96.0584	60.4879	129.839	113.417	55.084	69.2298	84.0905	95.5329	96.1514	69.5233	106.537	52.1715	64.4488	88.5123	36.4364	49.8507	77.9134
BCGR_0102	hycE	117.364	84.2513	112.313	98.879	76.7244	70.5074	130.673	109.547	98.9477	104.017	97.7191	56.2699	36.7793	76.5063	49.1143	94.2568	77.9561
BCGR_0103	BCGR_0103	151.008	171.08	139.769	171.456	150.232	88.0376	146.383	146.814	149.309	227.728	163.159	168.332	117.36	170.088	123.085	129.429	142.952
BCGR_0104	BCGR_0104	7.23434	0	11.446	13.5768	6.66405	7.02936	15.9381	31.3991	22.7801	26.5014	3.25686	17.2806	25.0999	9.58638	15.9368	44.2896	0
BCGR_0105	BCGR_0105	103.692	107.008	123.045	106.146	127.357	120.6	141.913	118.651	140.5	125.659	90.5342	71.3042	51.2393	115.545	70.3743	169.285	98.3119
BCGR_0106	BCGR_0106	36.3124	28.5689	39.2594	32.9381	61.3248	39.988	44.0003	31.5213	32.0162	30.2996	18.5274	19.2753	7.55927	31.277	15.11	88.9238	53.7317
BCGR_0107	mtn	131.235	104.069	98.0512	94.6395	171.261	123.975	91.0214	117.084	127.8	94.9634	61.2697	107.396	80.104	98.2229	72.276	160.688	80.5874
BCGR_0108	ctpA	182.654	110.301	136.259	147.375	80.7307	112.979	125.693	140.854	119.95	92.7118	114.263	97.0717	94.5325	109.809	150.692	100.402	106.739
BCGR_0109	BCGR_0109	46.9549	29.6855	26.3114	37.6349	119.848	36.1194	42.0254	25.4747	33.8836	5.97254	14.533	10.1256	2.03641	13.6108	11.4932	64.6795	1.04638
BCGR_0110	BCGR_0110	0	5.24443	12.3045	0	64.4746	7.55656	8.56672	0	4.89771	0	7.00226	6.19221	0	0	5.7107	9.52225	0
BCGR_0111	PPE1	40.2254	51.088	24.9271	52.2149	40.7598	29.3142	23.6323	25.6065	31.244	9.41447	12.9783	15.4805	6.04778	11.1049	11.8152	27.0892	9.68124
BCGR_0112	BCGR_0112	120.14	77.4006	103.527	109.714	74.1088	108.398	132.341	53.0753	79.7145	34.0558	46.3598	75.1606	20.0972	63.9643	35.4457	123.461	44.1751
BCGR_0113	BCGR_0113	93.5027	75.1803	103.841	121.484	69.568	113.567	130.729	71.8005	82.6666	20.859	47.7611	74.4496	27.4503	54.803	38.2914	103.479	30.7744
BCGR_0114	fadD10	105.054	120.829	98.8051	133.628	147.309	109.45	154.94	101.325	106.959	85.8768	67.2637	111.065	93.9575	94.353	65.1427	189.373	105.193
BCGR_0115	BCGR_0115	122.068	146.047	102.797	118.238	94.3089	103.305	73.7388	105.962	54.5568	57.6993	122.318	94.0588	153.014	70.4417	86.7448	274.819	73.71
BCGR_0116	nrp	113.76	73.6266	97.0452	85.4909	79.2499	87.4432	117.405	94.6671	94.4852	64.4678	65.7036	77.6675	66.742	68.6477	73.1733	71.9948	74.8782
BCGR_0117	BCGR_0117	299.915	297.157	318.265	261.39	185.522	329.141	240.563	234.225	341.694	246.816	281.62	239.96	238.759	300.961	194.217	172.916	242.683
BCGR_0118	ctpB	166.073	157.681	157.196	154.285	109.598	169.797	151.539	150.257	119.158	147.805	156.412	151.639	150.499	151.09	153.195	142.138	143.837
BCGR_0119	BCGR_0119	166.2	187.362	127.014	163.017	205.094	150.522	223.149	128.483	158.781	85.7734	92.3281	156.303	150.579	117.182	127.109	264.166	113.04
BCGR_0120	rpmB1	19.6469	75.0782	77.7124	58.38	45.2454	34.9988	50.4985	56.8489	39.1817	15.9938	13.2674	26.0724	65.8939	32.5432	12.0225	76.178	64.7983
BCGR_0121	BCGR_0121	49.1173	45.7409	45.6406	66.5737	69.6635	46.2105	57.5409	66.3237	37.3159	21.8963	15.7946	32.9009	29.755	38.2254	20.0375	49.6398	27.9375
BCGR_0122	ctpI	72.1253	56.7663	50.701	72.3467	52.6935	68.0369	61.1156	69.2518	65.6643	46.2552	50.0407	42.043	35.4455	40.9426	43.9717	71.2119	50.6489
BCGR_0123	BCGR_0123	51.8461	84.9098	158.2	97.3001	115.986	143.934	220.287	102.869	102.619	99.4854	136.711	100.255	133.627	88.3316	97.8977	72.5505	87.1482
BCGR_0124	BCGR_0124	126.234	85.127	156.926	152.296	124.589	96.3735	139.054	113.492	119.249	96.3396	146.134	89.7421	59.4395	74.6765	122.49	121.443	86.8038
BCGR_0125	PE	36.3027	20.6823	24.7575	17.6197	20.1799	25.5433	31.0263	20.103	25.6218	7.26078	9.58055	17.9412	6.51487	7.87935	8.73266	38.3189	11.047
BCGR_0126	BCGR_0126	7.58723	20.4661	48.0174	42.7171	83.8695	51.6058	25.0733	0	43.0043	4.63236	20.4944	12.0824	5.26486	30.162	5.57141	9.29	24.3474
BCGR_0127	BCGR_0127	70.1017	52.1981	39.2819	90.4479	24.2158	38.3149	65.9597	16.4808	23.9137	14.2668	28.272	26.7457	35.4698	23.2233	25.7384	64.3758	32.025
BCGR_0128	BCGR_0128	117.518	95.7206	186.299	159.14	65.3768	98.0673	138.083	179.221	148.891	175.858	181.54	65.6832	43.4916	100.153	31.1339	60.3781	171.796
BCGR_0129	gca	88.7397	78.2555	100.287	111.636	78.1511	84.3302	128.904	82.1102	79.8373	67.8735	40.8282	46.5871	16.9169	55.5649	35.8038	106.267	59.9781
BCGR_0130	gmhA	67.8999	67.0861	62.4592	47.4153	49.456	53.7014	125.239	72.6483	75.5789	47.2407	42.6533	46.5201	43.8293	49.1728	24.3502	79.2716	56.584
BCGR_0131	BCGR_0131	85.7047	66.3581	65.289	41.7	49.7083	80.192	164.341	82.663	89.958	75.5831	41.4419	32.8566	55.0661	88.3316	62.9342	101.052	71.3031
BCGR_0132	BCGR_0132	123.134	112.381	60.7899	159.85	89.5481	75.5656	164.195	82.7778	100.87	49.7427	45.0145	34.6469	25.6975	68.7024	46.9093	112.227	65.8563
BCGR_0133	BCGR_0133	335.765	279.703	230.465	222.4	450.299	316.656	402.5	252.887	186.58	253.236	180.058	216.236	147.333	248.637	268.312	592.496	147.888
BCGR_0134	BCGR_0134	374.512	383.358	177.57	211.771	304.534	400.646	306.386	242.5	192.835	248.022	197.711	272.943	310.668	237.629	507.021	325.624	226.399
BCGR_0135	oxyS	76.0409	62.6002	62.4989	75.9867	30.0199	60.4525	87.027	35.1471	59.7055	26.5294	32.8995	34.5977	20.558	30.0982	23.2054	59.2496	27.4649
BCGR_0136	oxcA	63.7017	30.4284	30.6562	45.3292	43.032	59.3177	67.832	43.3158	47.1384	23.6598	12.9052	42.2676	10.3141	26.0272	24.9478	50.0487	15.6153
BCGR_0137	fadD7	60.7258	52.9272	45.7735	55.9072	51.1892	61.7884	50.4853	54.2054	51.5929	34.2777	24.2435	19.1582	26.237	31.5044	42.0678	40.6844	30.9462
BCGR_0138	fusA2b	135.701	94.8558	88.0928	98.5692	79.3215	101.192	105.284	79.8357	83.4741	73.4934	72.6611	80.7679	109.181	94.3911	106.269	74.522	71.6131
BCGR_0139	BCGR_0139	64.3606	43.4022	89.1013	70.4587	91.4008	104.228	94.5293	41.9016	82.7545	39.2952	31.3894	57.6516	59.5474	51.5268	61.0454	65.6707	53.0675
BCGR_0140	BCGR_0140	55.5494	48.6983	26.3667	54.7313	35.8192	24.2889	48.9527	12.055	40.2312	5.08732	3.75121	28.7495	17.3458	27.6036	4.07907	78.2185	7.42741
BCGR_0141	BCGR_0141	20.3985	17.1949	4.03425	4.78525	70.4641	34.6858	16.8526	30.9873	35.3278	18.6813	25.254	60.9069	63.6962	47.3033	37.4472	43.7087	27.2744
BCGR_0142	BCGR_0142	101.163	71.6313	56.0203	73.5683	142.112	98.2967	44.5748	61.4708	90.7869	41.6912	56.9289	80.549	93.0125	50.27	68.7141	157.93	74.3948
BCGR_0143	BCGR_0143	77.7691	67.4284	65.9168	31.275	86.9896	134.939	67.3099	48.2201	17.4918	44.0901	40.0129	30.961	80.9472	66.2487	57.107	136.032	47.5354
BCGR_0144	PE	35.7824	36.9737	19.6324	33.0351	24.4554	36.4509	34.9662	10.5207	32.3485	14.4471	12.9912	15.1646	13.2159	21.7961	26.2756	50.8796	11.7295
BCGR_0145	pepA	387.972	493.802	492.179	461.629	436.27	556.978	395.609	552.201	476.014	468.415	584.177	436.237	377.754	518.742	363.817	401.219	492.579
BCGR_0146	treS	248.034	193.748	197.853	246.321	166.601	248.036	181.011	215.308	202.092	209.172	215.418	140.713	139.484	189.331	141.914	139.196	196.222
BCGR_0147	BCGR_0147	161.678	146.292	151.107	156.832	87.3487	161.737	115.726	140.346	159.391	148.276	149.873	158.607	138.699	131.077	120.726	98.5637	162.725
BCGR_0148	BCGR_0148	78.9656	66.9674	111.687	90.9381	58.4129	108.117	100.165	121.515	110.01	92.7719	66.2521	65.7326	60.6066	65.7957	49.1999	111.337	82.5471
BCGR_0149	BCGR_0149	0	0	0	0	7.54089	0	0	0	0	0	0	0	0	0	0	0	0
BCGR_0150	fbpC	266.376	325.432	602.594	674.538	162.185	166.643	327.595	542.44	358.495	562.54	402.886	281.827	190.539	341.497	144.024	128.453	607.924
BCGR_0151	BCGR_0151	118.505	269.714	187.497	166.8	40.9363	165.525	187.652	51.4347	130.606	4.52206	56.6849	47.1787	20.558	39.2585	70.7039	27.2064	47.5354
BCGR_0152	BCGR_0152	71.6294	46.9239	82.5694	76.8158	22.6227	49.7142	54.1056	56.8489	56.7104	41.2341	49.7529	24.4429	31.2428	46.1029	64.6211	42.5996	73.3359
BCGR_0153	fadE1	134.013	116.127	121.397	132.919	106.178	122.119	149.918	109.701	99.7035	74.1901	68.7722	66.3451	80.4654	88.3316	94.3285	121.579	64.9898
BCGR_0154	fgd2	137.873	102.274	86.5743	75.1987	44.4516	91.2648	90.176	82.2813	70.5488	68.9208	64.0095	82.334	58.5989	67.3702	83.5249	82.2976	62.2174
BCGR_0155	BCGR_0155	148.776	220.201	269.017	175.865	106.79	214.024	136.216	207.975	212.944	159.255	183.537	232.304	122.007	160.021	116.342	85.168	172.574
BCGR_0156	BCGR_0156	268.333	347.494	259.239	240.651	229.681	239.964	269.427	265.91	236.287	242.12	292.919	215.545	229.042	228.134	272.021	191.899	271.786
BCGR_0157	BCGR_0157	0	0	0	0	0	0	0	0	0	0	0	0	0	0	5.57141	0	0
BCGR_0158	BCGR_0158	107.504	327.006	148.377	143.804	139.063	204.472	161.256	137.002	157.015	209.478	119.45	142.056	122.214	118.208	109.175	246.458	116.217
BCGR_0159	BCGR_0159	123.199	886.88	67.0045	86.703	150.37	154.124	110.265	74.8605	104.743	606.449	89.4348	94.4158	88.6946	80.6062	139.092	148.962	110.367
BCGR_0160	cyp138	90.7893	349.787	69.5954	74.6261	73.9076	71.8044	87.6053	67.2026	82.8844	203.677	37.3876	54.9173	49.8137	54.0915	47.5461	79.2803	52.3212
BCGR_0161	msrA	261.78	474.578	229.952	221.717	161.284	287.397	202.231	175.595	209.826	326.923	211.981	280.172	145.086	197.097	139.803	178.998	239.106
BCGR_0162	BCGR_0162	62.9559	137.354	67.3816	137.263	88.6953	61.1721	97.9053	102.869	87.4592	88.1803	53.3505	54.5504	41.1161	96.9194	27.1938	81.6193	55.458
BCGR_0163	BCGR_0163	98.5227	114.424	162.376	131.826	100.84	101.05	91.4453	111.656	132.138	128.103	126.082	76.2676	77.8613	69.5083	40.1926	110.581	127.83
BCGR_0164	BCGR_0164	124.92	112.322	56.1936	103.429	58.6646	92.8207	89.0399	78.6708	95.6404	76.2698	102.553	52.6581	93.4824	102.242	75.5431	59.9827	113.973
BCGR_0165	BCGR_0165	126.234	165.694	82.0298	120.567	122.512	120.467	151.469	121.319	107.892	110.102	129.897	122.049	107.93	92.5989	147.32	107.643	73.5421
BCGR_0166	BCGR_0166	140.189	144.222	118.188	145.95	129.138	132.24	83.4128	81.7203	110.843	87.4662	106.416	72.514	116.45	92.8838	91.6718	62.6464	87.0179
BCGR_0167	BCGR_0167	97.1719	114.888	108.818	120.786	76.1431	98.7104	91.749	112.833	100.14	80.9018	92.6059	116.057	112.527	88.6302	101.935	68.7611	102.592
BCGR_0168	BCGR_0168	116.226	136.009	170.369	117.081	119.66	112.933	154.389	154.304	173.304	157.577	223.149	111.596	113.86	165.339	109.194	83.7121	166.374
BCGR_0169	BCGR_0169	402.052	517.846	473.606	506.695	603.746	492.364	455.814	422.881	532.896	372.686	578.677	393.341	543.721	479.62	547.365	612.059	478.194
BCGR_0170	BCGR_0170	245.06	251.598	261.915	264.681	377.772	269.218	232.486	192.756	262.051	266.875	356.192	235.742	248.481	247.859	281.312	406.609	297.975
BCGR_0171	BCGR_0171	218.428	275.979	232.499	239.508	267.337	380.362	252.777	236.478	268.553	259.604	275.947	219.842	218.84	258.142	251.857	239.653	264.164
BCGR_0172	BCGR_0172	88.879	135.953	134.62	111.878	120.812	132.701	109.845	118.551	142.665	154.191	140.533	108.741	117.331	142.192	93.9181	116.789	137.969
BCGR_0173	BCGR_0173	177.208	161.067	197.329	186.165	201.386	232.078	207.935	158.843	154.058	181.695	179.501	144.932	136.332	167.183	190.239	175.705	178.221
BCGR_0174	BCGR_0174	68.048	76.4813	74.3395	54.7313	53.7289	88.1598	117.792	42.1926	108.158	75.1793	68.5638	51.6017	87.6928	70.8493	135.629	107.125	91.8523
BCGR_0175	BCGR_0175	32.4038	13.1111	30.7612	42.5688	77.6084	25.1885	78.5282	39.3797	36.7329	23.7408	0	15.4805	22.4853	4.2939	0	79.3521	6.93225
BCGR_0176	BCGR_0176	81.4724	59.9364	87.889	201.55	47.759	35.9836	106.064	96.4401	139.935	81.3972	36.6785	76.6654	97.6506	88.3316	97.8977	136.032	67.3418
BCGR_0177	PE1	138.626	113.302	123.264	112.389	130.252	144.935	136.212	119.373	116.986	78.5437	79.1342	82.5627	63.488	89.2763	56.1908	145.295	77.997
BCGR_0178	PE2	157.122	123.047	102.746	109.983	90.46	144.052	147.257	101.743	120.099	59.5697	50.4847	35.8164	45.2821	74.7191	54.4319	141.961	34.5624
BCGR_0179	BCGR_0179	66.363	86.7079	91.8733	97.3001	53.4901	120.905	45.6892	72.0086	65.3029	58.2442	74.6907	46.2351	40.2937	76.9467	21.3199	66.021	84.2961
BCGR_0180	ptbB	68.5042	165.853	118.158	104.325	107.587	177.866	107.625	145.252	105.38	119.304	138.528	109.984	96.6301	114.587	95.6594	78.3781	135.141
BCGR_0181	BCGR_0181	160.875	167.616	125.457	144.519	87.0899	145.945	118.422	152.224	134.927	107.532	135.24	111.095	93.6448	133.363	90.1395	66.2824	133.752
BCGR_0182	BCGR_0182	44.4395	47.0929	50.2223	101.271	52.6324	55.5176	55.9459	49.5978	83.9608	15.5042	20.0064	10.1097	13.2159	4.20627	18.6472	101.052	10.1862
BCGR_0183	pntAa	94.9334	86.3116	108.628	96.2396	85.8881	66.7118	79.3647	119.197	98.2212	87.9769	95.3986	53.992	51.7592	77.5008	37.9676	84.0657	86.1336
BCGR_0184	pntAb	16.8149	35.9078	53.2085	42.0757	15.4894	40.8463	37.0453	41.3563	35.2988	41.0652	41.635	17.8514	11.6681	44.5637	2.05791	10.2943	43.4671
BCGR_0185	pntB	124.169	114.584	176.295	201.755	89.0966	124.461	181.413	167.919	147.343	157.208	168.878	116.039	87.5228	149.817	40.7907	96.8229	153.442
BCGR_0186	BCGR_0186	57.8747	29.2712	74.3991	67.8838	66.6405	91.3816	47.8142	75.3579	127.568	44.169	52.1098	63.3621	50.1998	38.3455	37.186	79.7212	58.0374
BCGR_0187	BCGR_0187	134.559	81.9595	68.6761	81.4605	43.9827	74.5112	81.2842	69.078	75.6298	76.8541	93.7977	78.3386	44.1758	105.45	33.9986	86.8075	78.9309
BCGR_0188	PE3	82.2462	49.2015	56.144	72.8194	63.5429	69.6041	87.6764	59.3035	81.4545	40.0911	40.3115	23.2373	28.0755	42.1882	35.5549	56.8493	49.3091
BCGR_0189	PE4	53.8045	37.9518	28.3761	42.9436	45.0055	62.4956	74.9375	31.1369	48.2956	11.3276	7.51733	17.2348	5.57887	29.9122	22.2524	56.0355	27.4534
BCGR_0190	BCGR_0190	44.1484	23.8175	24.7164	35.6908	27.5292	24.4186	32.9201	27.1212	29.0869	24.4665	20.7927	17.8465	27.3359	18.4506	25.9351	14.9695	19.2529
BCGR_0191	adhE1	55.0865	38.2406	55.7546	64.6133	27.6107	35.4214	58.0038	42.8958	42.3448	25.2246	22.6115	32.2511	20.2368	27.3736	20.8203	50.587	24.6961
BCGR_0192	BCGR_0192	65.4898	31.7426	35.6182	72.975	49.0158	25.8514	42.8336	28.4245	46.3994	18.7428	14.7416	22.8134	29.8227	35.2552	43.5817	35.082	18.6076
BCGR_0193	BCGR_0193	175.642	139.852	241.067	244.243	74.0752	80.192	149.189	273.706	251.882	299.748	310.576	134.796	136.564	239.757	54.3876	119.19	296.53
BCGR_0194	BCGR_0194	77.7691	110.826	289.039	198.272	56.7701	78.4171	106.68	285.317	224.556	239.2	241.776	73.6055	79.4199	174.997	45.2546	57.4929	280.952
BCGR_0195	fadD5	70.6228	59.3424	121.049	115.708	39.2398	55.0063	109.284	80.7664	114.721	89.6591	92.3541	48.1988	53.2842	76.8724	32.1034	64.5111	92.0303
BCGR_0196	yrbE1A	109.929	63.8795	130.446	116.321	71.0999	60.2252	95.3289	159.38	78.0688	100.675	82.1317	53.076	85.2076	106.928	77.2877	71.5959	129.471
BCGR_0197	yrbE1B	72.8273	79.2804	79.835	108.364	29.7096	77.8401	43.5499	60.5089	85.8329	86.3881	72.5986	38.9343	54.1453	57.903	48.8943	52.2291	99.6018
BCGR_0198	mce1A	125.114	75.612	109.794	114.835	69.9066	100.311	94.1397	125.817	125.726	87.6585	84.9505	90.9097	75.9066	91.5025	94.8855	100.455	102.384
BCGR_0199	mce1B	153.297	152.95	151.058	178.337	104.877	111.497	174.791	176.649	181.794	103.994	96.8612	96.3628	102.02	106.32	109.935	95.4969	133.77
BCGR_0200	mce1C	135.644	140.665	144.029	152.738	88.8539	143.516	143.443	167.985	149.209	144.653	121.59	92.6431	105.42	124.623	114.214	87.8409	126.393
BCGR_0201	mce1D	96.0763	78.222	91.7621	110.493	55.0443	91.6464	92.9271	116.455	92.9736	86.2003	75.9567	38.2494	44.7166	64.4327	64.5277	61.6884	103.083
BCGR_0202	lprK	103.427	80.4772	116.436	108.996	49.1026	103.589	90.2682	101.521	86.6808	91.3203	99.2136	86.7859	78.3939	72.2166	96.3954	108.13	105.101
BCGR_0203	mce1F	258.025	191.483	241.32	286.243	138.834	238.412	243.72	290.965	271.462	236.304	223.909	198.727	260.621	289.588	245.693	164.609	245.369
BCGR_0204	BCGR_0204	490.341	487.999	662.147	534.326	280.483	373.986	557.563	647.62	574.444	669.572	598.159	540.506	629.285	534.481	522.674	271.142	712.024
BCGR_0205	BCGR_0205	216.694	143.532	236.185	232.255	141.946	138.498	171.865	244.116	247.463	228.735	231.53	180.207	207.84	189.516	131.541	145.045	221.489
BCGR_0206	BCGR_0206	399.215	234.251	395.794	503.528	279.39	335.007	322.68	524.313	391.817	495.392	555.512	297.226	411.931	494.657	276.017	349.149	485.257
BCGR_0207	BCGR_0207	275.525	341.637	277.227	384.832	244.448	283.756	314.696	380.25	373.426	313.185	385.839	259.82	276.652	321.359	257.331	205.214	325.957
BCGR_0208	lprO	548.046	513.112	480.59	572.48	337.356	427.019	435.692	515.38	481.903	424.573	441.472	407.553	479.554	408.218	374.597	349.237	488.522
BCGR_0209	BCGR_0209	140.087	158.838	117.341	135.318	129.044	134.116	115.736	147.236	156.121	157.224	124.897	139.427	150.101	146.049	128.585	161.437	126.341
BCGR_0210	BCGR_0210	128.24	122.441	158.702	138.206	177.78	160.384	121.682	111.319	145.532	110.855	138.33	138.503	153.304	127.871	189.269	167.903	121.555
BCGR_0211	sigG	203.648	264.584	209.878	194.6	358.838	249.616	253.143	199.483	210.616	198.482	198.502	205.291	248.919	204.869	270.272	340.857	185.36
BCGR_0212	BCGR_0212	167.759	188.8	148.532	209.543	397.082	136.018	177.453	174.557	167.222	151.263	147.548	137.998	154.185	165.622	71.7917	473.392	136.664
BCGR_0213	BCGR_0213	267.526	252.572	208.684	232.353	584.57	230.928	248.092	214.946	264.085	271.215	200.545	209.049	248.67	258.046	165.382	606.377	273.519
BCGR_0214	BCGR_0214	177.497	244.329	280.831	269.578	610.191	257.812	153.193	274.798	239.7	283.773	198.535	182.124	209.51	250.966	154.525	517.562	228.03
BCGR_0215	bglS	1631.35	2684.06	1267.79	1503.79	4495.83	2489.3	2020.36	1411.04	1420.9	1819.4	1117.33	1624.29	2566.29	1505.89	2584.01	4206.85	1231.22
BCGR_0216	BCGR_0216	5301	6563.03	2882.76	3723.22	10602.5	6921.19	5258.91	3835.56	3190.51	4597	2780.9	4357.29	6427.32	3747.78	7873.77	11185.7	3167.9
BCGR_0217	BCGR_0217	186.078	358.25	321.377	302.563	264.31	372.652	231.575	327.984	282.681	281.855	267.301	206.972	295.698	228.694	271.193	314.8	298.561
BCGR_0218	BCGR_0218	624.528	848.717	559.806	508.04	1259.96	740.658	868.443	566.862	611.653	708.963	638.221	695.796	640.987	651.361	1037.52	1151.39	607.074
BCGR_0219	ilvD	253.83	245.104	260.188	259.974	370.63	244.539	274.849	253.624	267.334	236.419	238.758	233.068	229.35	259.423	272.845	315.425	241.473
BCGR_0220	BCGR_0220	724.776	1157.02	705.287	659.032	1864.08	1277.6	876.101	723.798	805.851	702.925	642.475	1049.48	992.508	866.925	1172.75	1244.76	632.907
BCGR_0221	BCGR_0221	335.803	533.049	358.407	373.483	897.134	575.848	364.635	339.271	383.78	383.749	326.054	370.262	495.923	351.439	569.899	772.523	294.78
BCGR_0222	BCGR_0222	318.572	360.792	343.191	331.465	516.142	372.365	318.93	389.595	388.277	292.899	337.88	337.96	314.686	349.513	293.103	414.161	352.292
BCGR_0223	BCGR_0223	143.923	141.668	137.027	130.786	239.57	115.802	156.315	120.989	140.253	90.3385	92.0751	104.142	95.6649	93.0159	78.244	219.506	82.6468
BCGR_0224	BCGR_0224	108.877	104.889	86.1312	131.355	136.113	128.461	59.967	141.767	68.568	18.9927	31.5102	74.3065	10.793	46.3741	11.4214	123.789	37.4341
BCGR_0225	BCGR_0225	62.2153	46.1686	40.5687	53.4947	68.3413	48.3114	52.4756	27.7941	35.2471	22.5687	16.8757	25.287	29.2629	28.6308	29.4376	90.2024	20.8838
BCGR_0226	BCGR_0226	34.564	46.6172	13.6716	16.2167	143.277	33.5847	120.569	45.0054	50.7911	31.6545	20.7474	36.6945	23.9844	11.4504	4.23015	119.91	12.324
BCGR_0227	BCGR_0227	196.259	218.781	165.82	217.986	780.952	310.046	320.608	175	201.794	156.506	85.9504	164.771	245.505	148.609	244.114	745.433	154.949
BCGR_0228	BCGR_0228	28.7147	40.8797	42.9079	37.4231	161.646	57.3523	56.2328	29.0804	48.2236	28.2455	28.7272	29.2145	14.3906	35.9366	30.4571	121.104	31.5684
BCGR_0229	BCGR_0229	97.4706	77.4777	66.28	63.4396	165.055	64.4826	82.6974	84.6101	74.4453	38.2386	43.5074	45.2444	64.1822	49.4657	58.4776	168.607	43.2572
BCGR_0230	BCGR_0230	182.711	154.49	209.028	190.351	187.727	131.102	162.561	206.184	172.895	171.621	214.286	176.441	153.767	175.998	153.776	171.515	177.649
BCGR_0231	BCGR_0231	117.361	116.331	138.705	139.316	138.067	93.4265	123.049	131.334	109.531	120.862	121.585	85.565	81.4378	103.054	90.3329	114.267	93.7744
BCGR_0232	BCGR_0232	136.737	103.736	113.58	137.931	138.554	106.29	101.671	65.2825	163.616	114.791	161.591	136.092	142.325	106.451	92.8773	138.125	122.495
BCGR_0233	BCGR_0233	424.027	475.745	440.91	479.55	300.199	431.803	338.589	425.944	492.104	432.988	491.825	431.98	389.318	468.648	428.303	335.546	469.412
BCGR_0234	mmpL11	405.332	374.649	361.881	341.104	272.034	412.29	319.635	367.769	374.799	354.517	370.75	340.155	379.26	370.865	296.697	265.087	389.697
BCGR_0235	BCGR_0235	93.0959	58.1864	145.498	164.061	123.406	63.9825	120.059	100.523	71.4995	145.564	121.645	113.9	138.654	94.7792	63.3596	58.3846	133.585
BCGR_0236	BCGR_0236	127.764	124.154	159.456	127.334	139.622	111.806	162.593	137.083	160.925	140.507	168.983	116.894	106.278	149.848	120.041	127.287	163.403
BCGR_0237	BCGR_0237	127.643	127.691	177.211	192.749	139.384	164.273	190.889	170.238	175.147	183.733	175.818	145.382	96.1982	183.144	73.2459	70.3819	157.332
BCGR_0238	mmpL3	541.811	511.122	656.063	647.975	407.659	543.879	479.078	651.882	680.558	622.481	706.802	579.437	541.376	617.441	432.477	332.11	622.881
BCGR_0239	BCGR_0239	274.255	299.682	294.303	222.797	214.038	241.81	233.574	322.937	329.446	216.284	292.666	311.379	171.806	290.232	242.413	216.097	317.129
BCGR_0240	trmB	157.109	274.406	253.547	259.467	159.197	184.716	160.95	190.932	232.518	168.824	186.02	170.129	170.071	142.609	89.9868	144.277	207.547
BCGR_0241	BCGR_0241	68.4368	67.1287	88.5921	52.542	166.201	132.995	82.2405	48.6058	105.791	53.1795	42.0135	59.4452	34.5375	103.054	82.2341	91.4136	69.8771
BCGR_0242	BCGR_0242	115.15	84.6063	81.5766	66.9274	45.912	80.9929	88.9803	52.9621	69.2715	58.2372	66.9276	58.1588	53.0704	55.2276	39.123	78.9137	53.7728
BCGR_0243	BCGR_0243	66.8846	69.7839	67.3875	58.0248	55.2183	55.7928	79.9329	71.753	59.6071	39.6804	45.1667	26.6277	39.4064	54.7668	32.8973	74.1693	45.2213
BCGR_0244	pckA	602.679	578.875	484.881	558.794	932.835	532.32	619.852	541.399	603.863	647.691	559.95	826.715	714.789	614.247	1010.05	875.357	594.232
BCGR_0245	nadR	212.185	249.272	214.948	262.17	360.846	256.55	260.174	240.029	248.514	192.271	210.932	226.283	231.183	217.558	251.694	327.989	227.994
BCGR_0246	BCGR_0246	323.831	390.406	296.54	321.157	332.899	331.869	325.496	343.23	409.221	244.871	256.484	273.642	216.843	284.043	173.793	358.332	285.375
BCGR_0247	fadD4	79.306	74.6243	94.8368	103.838	117.793	117.679	127.316	85.3857	82.0803	88.5824	68.362	55.8033	64.4165	73.3187	39.2752	112.159	52.6084
BCGR_0248	fadE3	99.9603	115.944	86.0364	76.5394	87.6605	114.223	73.9953	94.4072	99.2133	68.3541	114.484	82.775	101.548	97.4903	76.3384	64.624	92.3824
BCGR_0249	BCGR_0249	283.466	288.599	305.063	364.443	221.274	217.307	351.793	361.907	299.659	345.015	382.017	241.826	329.537	284.769	277.763	238.902	359.821
BCGR_0250	lipW	131.412	127.389	179.491	171.479	143.75	120.705	102.914	162.198	160.994	154.198	143.743	124.253	137.495	127.882	88.2049	125.706	175.708
BCGR_0251	BCGR_0251	73.7314	70.5571	83.8814	71.163	70.5065	75.0538	81.2194	56.6885	99.0599	51.8761	47.4193	64.8574	59.9338	67.4617	51.5639	103.176	54.832
BCGR_0252	BCGR_0252	15.2988	42.414	21.516	23.9262	6.26347	18.1688	18.7251	8.85352	23.5518	9.34066	19.1318	13.5349	12.9751	16.894	11.2342	20.8137	25.4561
BCGR_0253	lipC	276.512	298.958	450.569	331.384	114.898	243.854	316.182	377.654	377.621	344.07	446.859	195.638	234.63	369.898	135.181	124.203	343.598
BCGR_0254	BCGR_0254	185.449	160.022	250.822	280.673	47.759	141.443	287.754	306.383	273.77	303.152	354.601	173.064	135.604	268.203	95.1783	102.547	254.893
BCGR_0255	BCGR_0255	160.147	240.078	324.473	252.98	111.438	232.854	229.715	287.034	280.077	304.586	324.697	133.935	119.922	198.474	97.2934	135.428	268.047
BCGR_0256	BCGR_0256	37.2228	8.96484	44.1699	29.9385	36.7377	43.9185	17.5728	46.1594	16.7443	9.73983	19.1515	16.9359	16.6046	8.808	31.238	55.343	35.55
BCGR_0257	BCGR_0257	78.0741	62.5218	54.0431	82.4189	55.0633	87.7153	122.286	93.1876	59.1567	46.1783	54.3705	36.9104	24.5487	57.3867	42.9982	110.533	49.586
BCGR_0258	BCGR_0258	62.2153	80.6416	150.85	75.06	48.3792	64.3779	61.4133	72.9438	99.2264	68.0776	102.942	68.1947	42.6112	69.0593	37.9724	52.4342	103.714
BCGR_0259	BCGR_0259	56.0692	34.9023	39.2378	59.1895	28.8044	39.8127	50.4798	36.9715	36.3297	40.8161	33.0089	30.9074	28.4321	35.0061	33.2547	54.7901	31.4294
BCGR_0260	BCGR_0260	94.3549	38.2769	89.8051	59.4868	96.4234	41.5432	82.8251	82.5454	73.3497	86.8622	82.6333	49.8898	42.9672	74.726	38.9735	98.3816	81.2157
BCGR_0261	BCGR_0261	183.599	227.619	210.571	182.061	242.242	236.824	210.194	157.983	174.197	158.109	150.873	190.873	132.965	168.923	132.465	294.503	146.649
BCGR_0262	BCGR_0262	76.642	80.5666	64.1972	44.4196	114.206	91.9929	54.6283	41.0919	63.8832	59.1801	58.8596	111.28	90.7235	101.56	64.5557	60.7216	77.1589
BCGR_0263	BCGR_0263	86.1442	145.23	87.0777	98.797	66.1278	79.0532	189.786	203.563	123.573	78.8926	58.1726	83.8329	33.2091	98.2972	66.7713	87.8977	89.586
BCGR_0264	php	104.643	62.869	65.4733	90.1588	70.9813	111.846	86.9771	80.1013	61.1091	50.531	30.8356	73.4733	52.1495	70.5933	50.2961	79.2065	62.0722
BCGR_0265	BCGR_0265	116.995	102.124	104.231	113.374	63.4548	157.771	159.591	90.169	95.0277	35.048	38.3955	60.072	26.5556	53.6096	48.9775	103.088	47.0759
BCGR_0266	BCGR_0266	206.933	103.977	128.394	118.029	110.884	169.53	151.966	115.057	104.768	54.5007	56.6269	103.383	100.421	60.0399	96.337	119.235	47.7421
BCGR_0267	nrdB	157.02	89.2386	83.5922	88.0334	77.3241	105.552	135.98	71.1514	80.8512	68.7354	81.8041	85.708	102.105	71.9739	84.8447	107.617	68.6623
BCGR_0268	gabD1	146.029	118.629	135.403	114.721	119.502	122.093	124.947	109.664	125.33	116.942	154.722	102.753	100.86	146.255	124.688	113.103	122.419
BCGR_0269	BCGR_0269	78.5742	60.3707	70.8207	96.0914	42.1228	68.2124	55.3378	44.1668	68.5477	37.7494	57.1199	33.8456	35.3062	55.0472	31.6867	66.2418	31.3458
BCGR_0270	BCGR_0270	153.873	100.471	191.637	142.929	86.5184	98.3809	126.452	161.711	160.251	155.358	170.033	121.811	101.69	142.112	72.0665	118.264	149.392
BCGR_0271	BCGR_0271	117.995	112.122	237.603	140.917	93.8711	26.0571	118.162	251.409	192.531	150.632	161.776	59.7868	96.7645	152.804	66.953	124.774	166.374
BCGR_0272	BCGR_0272	93.5628	61.4771	135.381	147.076	39.7787	44.2904	91.6132	140.917	110.797	118.155	130.685	112.701	68.2537	89.5427	27.5993	85.1862	145.417
BCGR_0273	BCGR_0273	297.909	470.611	619.78	441.711	260.779	471.785	344.482	414.335	528.642	495.417	569.813	491.445	457.987	480.917	363.793	257.957	537.854
BCGR_0274	BCGR_0274	219.349	293.15	205.074	250.735	268.185	329.388	193.3	360.043	361.677	238.626	384.226	279.443	285.045	314.445	169.857	161.146	373.275
BCGR_0275	BCGR_0275	136.362	204.03	313.511	253.913	217.86	279.489	197.152	196.051	195.909	201.635	251.314	203.579	174.462	201.872	78.2288	203.489	222.212
BCGR_0276	BCGR_0276	140.593	145.575	145.377	112.189	150.925	101.113	112.19	153.755	164.535	153.428	166.958	163.069	119.068	156.231	71.5362	132.837	138.546
BCGR_0277	fabG4	159.982	167.361	282.327	211.066	179.49	168.735	228.948	223.741	230.785	220.816	228.689	213.937	139.004	226.944	105.428	132.265	225.976
BCGR_0278	fadA2	253.94	368.656	490.504	319.038	288.503	293.352	304.594	390.659	438.462	445.746	523.978	468.979	265.786	399.595	214.961	325.614	423.291
BCGR_0279	fadE5	244.998	248.168	248.904	286.177	465.416	295.348	342.669	294.3	269.854	350.682	375.284	210.454	256.774	310.171	314.275	438.148	287.892
BCGR_0280	BCGR_0280	423.675	495.486	383.477	438.746	256.668	422.796	428.861	351.208	384.606	241.195	329.063	417.879	405.233	324.966	442.842	392.574	384.804
BCGR_0281	BCGR_0281	168.707	176.655	177.387	150.292	228.85	207.503	239.946	142.122	170.804	147.769	181.065	104.29	187.704	181.11	147.929	197.854	135.916
BCGR_0282	BCGR_0282	124.175	195.965	198.492	163.368	262.969	162.948	170.629	202.246	173.335	192.271	225.916	151.875	151.013	156.913	207.747	203.768	190.337
BCGR_0283	sdhA	474.548	594.315	592.972	575.228	873.392	614.802	747.304	614.355	562.594	617.629	656.286	594.145	606.875	596.022	580.073	746.474	602.495
BCGR_0284	BCGR_0284	287.235	336.103	349.375	299.357	572.062	346.388	453.973	285.801	311.023	299.446	381.291	328.142	317.486	284.338	275.948	423.984	296.316
BCGR_0285	BCGR_0285	863.396	1451.32	718.179	813.15	2821.68	1403.36	1765.79	865.206	901.579	1137.62	1007.47	1192.95	1491.19	986.37	1771.48	2794.49	894.684
BCGR_0286	hsp	5603.26	7211.09	3294.52	3721.73	18758.5	7435.65	11646.5	3510.42	3918.17	5313.2	4890.2	6299.02	6849.48	3832.3	9148.54	16673.5	3485.53
BCGR_0287	nirB	96.259	81.7054	81.4417	78.4678	120.168	123.144	106.444	69.3631	75.1334	46.0635	33.7982	73.3891	75.0478	64.5162	52.1263	136.52	64.4028
BCGR_0288	nirD	60.124	75.8019	68.2432	66.2294	72.2405	124.461	77.7484	86.2288	100.424	41.4966	30.5981	56.1982	29.0231	43.2998	38.3913	102.424	64.3126
BCGR_0289	cobU	28.4413	43.1542	42.1867	38.364	54.0359	25.9082	90.0729	41.6621	52.6154	43.4118	25.6083	28.3072	37.0044	42.3992	41.7697	43.5303	54.1904
BCGR_0290	cobQ1	61.174	46.9585	51.9979	44.5789	49.1578	42.3673	47.3141	43.4989	44.6737	26.2242	26.6613	32.1269	58.7065	30.6142	37.2749	40.6389	24.3644
BCGR_0291	PPE2	283.152	244.426	231.509	220.104	274.721	215.979	302.065	201.676	199.426	167.081	178.514	217.005	186.794	177.985	220.226	302.934	163.387
BCGR_0292	BCGR_0292	254.517	247.919	223.718	195.706	293.067	267.914	218.062	251.621	249.338	174.819	138.454	149.176	188.877	187.37	137.576	298.652	166.374
BCGR_0293	BCGR_0293	112.909	125.866	63.8009	51.8934	110.376	129.861	40.6126	76.0091	68.2052	67.5295	36.308	51.3724	83.1458	56.4886	87.9871	104.392	49.296
BCGR_0294	BCGR_0294	81.5321	66.8242	49.6148	70.621	112.08	93.8476	70.4682	88.196	75.8356	42.8867	23.7173	57.9271	45.2608	73.9659	54.3438	104.438	38.2392
BCGR_0295	BCGR_0295	68.4042	52.1697	40.5854	49.6689	57.7609	54.5971	59.2045	47.3617	42.0537	19.8876	17.9639	35.0135	15.2571	43.7033	38.2707	91.7327	16.5503
BCGR_0296	BCGR_0296	110.531	57.5772	45.5527	57.1379	85.9662	103.541	81.6572	48.8356	72.9447	37.9853	35.7562	53.7536	50.9795	55.2542	56.378	112.646	38.9386
BCGR_0297	aac	352.098	365.381	208.229	222.935	267.66	300.602	250.412	216.619	189.45	245.235	256.236	206.86	324.975	259.333	379.04	194.631	234.935
BCGR_0298	BCGR_0298	82.6781	70.3904	50.6895	62.0651	53.3124	45.1887	66.0292	85.2262	55.9739	39.7521	48.853	37.8527	40.1599	65.7352	73.613	98.7024	50.8518
BCGR_0299	BCGR_0299	67.8176	47.7218	58.315	80.238	54.323	60.166	55.2168	43.5123	62.2079	61.2086	67.0358	63.3894	58.3127	84.0057	55.2125	66.7912	53.6181
BCGR_0300	BCGR_0300	164.745	122.86	124.961	131.855	85.6984	100.754	150.518	118.612	114.738	111.234	125.648	116.514	110.956	129.058	123.109	102.045	121.8
BCGR_0301	oplA	78.1547	93.4462	77.4876	86.8463	95.439	86.432	75.3305	73.1989	88.0779	48.188	52.8931	55.6787	59.0491	73.926	60.2219	104.823	63.1121
BCGR_0302	narU	73.0761	68.7201	43.4899	67.3132	91.4008	65.7942	79.7591	64.5983	50.666	36.8392	34.7095	41.1034	43.7301	30.2054	49.7225	92.7599	52.3504
BCGR_0303	BCGR_0303	32.0226	43.1894	43.4275	103.024	42.1403	31.1152	50.3924	7.94213	31.6911	39.1026	16.4759	43.7097	63.488	27.2789	33.5924	56.0133	19.5734
BCGR_0304	BCGR_0304	74.0658	129.862	128.904	180.7	109.163	107.951	163.176	128.587	83.9608	67.831	113.37	141.536	143.906	78.517	179.479	99.7569	122.8
BCGR_0305	BCGR_0305	93.0103	81.6972	77.2893	101.945	69.8385	111.64	79.2098	71.9182	82.2028	62.0364	50.6696	78.4139	62.3714	81.3036	47.637	49.7645	61.4497
BCGR_0306	fadD2	170.787	138.356	121.948	126.438	113.906	149.784	133.158	114.078	121.526	103.258	119.325	140.401	97.3483	133.363	143.327	88.9423	95.4945
BCGR_0307	fadE6	152.563	90.8462	82.0298	80.1529	115.483	88.3663	132.948	87.4285	87.2489	89.7741	89.1544	87.2999	73.4275	101.083	101.107	85.336	78.1867
BCGR_0308	BCGR_0308	113.568	97.1191	98.9565	92.6667	144.793	75.1658	145.951	108.584	96.3995	55.2697	66.3177	93.7022	88.5137	83.4243	78.5599	174.323	83.6271
BCGR_0309	BCGR_0309	99.2082	79.9421	81.8081	100.982	109.2	89.0448	118.545	102.904	64.5969	78.5373	70.4011	81.6702	99.762	52.9194	60.5026	141.032	58.4557
BCGR_0310	BCGR_0310	69.4138	84.9511	59.997	50.6604	112.49	71.194	117.527	59.1393	89.0493	51.0134	43.9811	58.3398	59.7627	60.4694	77.4012	129.062	49.4997
BCGR_0311	BCGR_0311	71.9428	66.2814	51.302	103.639	104.541	103.38	93.7595	82.6809	59.3469	78.569	57.4778	63.7374	66.0937	67.8072	41.6676	124.068	53.6515
BCGR_0312	BCGR_0312	132.697	154.032	144.556	236.786	252.488	234.623	124.607	154.844	127.409	127.503	169.425	135.103	143.403	161.427	158.142	213.085	122.163
BCGR_0313	BCGR_0313	122.984	104.889	62.9531	91.6431	143.277	91.3816	51.7988	40.8188	143.514	75.0873	61.8804	63.3621	65.2598	67.1046	58.4351	84.1501	71.5795
BCGR_0314	PE_PGRS3b	31.8879	32.4846	17.4436	26.7389	18.7494	27.0289	35.8737	19.7297	17.9458	9.73452	14.8139	19.9879	12.7115	16.8572	15.6935	27.8295	12.5189
BCGR_0315	PE_PGRS3	24.2069	21.4406	18.2924	25.4268	31.9503	29.489	27.0633	18.504	22.7536	12.353	13.9882	11.2193	10.5297	18.193	12.7347	26.1005	10.0481
BCGR_0316	PE_PGRS4	53.2742	40.1968	38.608	48.2422	56.9676	48.1448	53.3496	43.0111	51.6166	41.6247	32.7052	42.7151	44.9815	51.0948	36.3843	62.0372	39.053
BCGR_0317	PPE3	71.2521	49.2215	61.866	84.2542	50.6939	54.0357	72.1072	38.7197	58.7361	33.9534	34.1637	53.5043	29.746	43.7546	24.6719	66.6735	39.9669
BCGR_0318	BCGR_0318	326.476	393.246	452.382	412.321	259.128	354.136	257.85	417.971	432.551	362.302	387.32	404.639	349.792	418.336	328.695	213.701	438.173
BCGR_0319	BCGR_0319	300.056	340.508	501.293	454.537	263.943	422.973	300.18	447.88	431.251	482.922	496.585	390.478	301.716	473.615	305.674	224.486	478.225
BCGR_0320	BCGR_0320	406.881	361.564	469.807	413.751	229.668	487.882	299.438	486.96	440.522	473.583	557.322	421.851	370.445	529.225	417.443	303.864	516.099
BCGR_0321	BCGR_0321	233.95	228.375	320.415	283.566	154.149	272.967	222.439	289.509	278.482	323.774	328.911	244.339	209.21	294.992	213.497	153.959	326.373
BCGR_0322	PE5	274.835	240.327	410.945	374.086	205.874	302.262	286.112	416.846	291.01	424.108	460.925	396.782	224.242	424.22	308.267	110.939	445.818
BCGR_0323	PPE4	127.639	153.805	181.532	171.475	81.5972	201.96	156.736	205.249	158.132	180.132	193.426	147.169	112.77	179.304	116.775	104.19	180.922
BCGR_0324	BCGR_0324	171.409	254.73	452.001	363.386	210.529	385.539	237.77	327.896	329.846	368.225	394.413	270.435	151.983	321.779	146.847	225.425	426.121
BCGR_0325	esxH	221.281	315.747	423.679	303.937	221.562	517.274	254.352	409.224	306.991	540.41	418.692	326.846	158	390.966	266.107	239.529	409.932
BCGR_0326	BCGR_0326	376.234	404.672	450.609	443.767	269.128	542.234	334.565	474.381	465.283	470.967	513.814	390.778	342.75	492.986	403.608	272.8	464.835
BCGR_0327	BCGR_0327	212.426	200.464	284.589	235.125	116.318	292.677	189.084	225.503	194.666	241.323	261.733	229.884	186.196	268.419	219.252	94.216	240.24
BCGR_0328	BCGR_0328	303.083	240.323	312.486	273.149	149.106	318.443	177.571	300.1	246.249	304.615	378.152	286.936	257.922	291.728	318.919	156.597	348.067
BCGR_0329	BCGR_0329	295.148	282.441	213.475	259.369	168.307	319.56	202.298	209.844	192.368	231.116	278.403	199.195	301.033	216.661	337.138	151.438	230.518
BCGR_0330	BCGR_0330	318.006	247.683	207.714	246.381	264.566	284.306	276.51	243.296	216.275	230.827	201.748	282.634	331.803	250.492	396.922	268.697	219.91
BCGR_0331	tam	122.293	117.699	116.47	135.923	98.4346	81.9108	149.1	128.832	118.143	68.1416	140.58	86.0291	81.5651	106.2	67.1334	103.218	106.048
BCGR_0332	BCGR_0332	144.933	118.397	206.939	213.397	105.287	151.131	164.844	209.684	204.814	171.941	223.86	125.721	69.5001	155.361	87.391	82.2376	168.265
BCGR_0333	BCGR_0333	100.132	112.992	119.876	156.599	90.3936	126.483	136.038	146.606	111.828	101.484	94.9662	78.1334	58.3654	99.0729	65.1951	138.134	109.964
BCGR_0334	PE_PGRS5	114.283	149.989	212.034	137.054	118.493	141.421	134.922	134.794	161.697	134.232	136.584	142.411	152.56	136.499	128.326	135.539	127.727
BCGR_0335	BCGR_0335	207.384	437.796	378.05	300.361	568.955	446.823	312.871	258.292	300.961	313.792	369.394	441.531	284.684	286.758	291.328	303.608	233.888
BCGR_0336	BCGR_0336	742.271	1134.04	1140.29	832.349	1163.24	1331.75	719.265	874.263	952.387	900.742	1246.54	1186.94	908.319	1077.47	633.266	1195.47	938.942
BCGR_0337	BCGR_0337	197.576	280.648	315.925	228.787	290.426	208.316	217.641	291.927	299.158	256.658	289.553	364.838	195.44	253.456	179.038	313.977	296.775
BCGR_0338	BCGR_0338	423.41	467.628	476.798	405.417	702.455	539.454	416.438	416.3	570.04	472.179	501.828	588.259	331.284	425.096	377.541	531.659	539.56
BCGR_0339	BCGR_0339	246.207	269.43	328.897	255.931	421.003	386.781	250.099	226.52	285.971	273.638	304.648	221.863	207.675	271.553	208.941	328.54	237.339
BCGR_0340	BCGR_0340	106.772	120.466	143.755	131.018	209.95	163.601	94.9973	85.5548	135.132	132.886	102.145	72.7533	106.149	81.6266	94.9899	168.446	101.032
BCGR_0341	PPE5	98.092	83.1434	72.6692	95.0964	82.871	108.214	131.336	60.9219	82.4249	22.8309	23.1782	43.367	25.0081	51.7063	42.3825	112.475	20.2895
BCGR_0342	PPE6	98.2347	82.7006	75.2216	88.1905	77.5842	102.335	125.553	74.4775	68.5085	31.0457	36.3579	62.0474	37.0325	51.1096	57.5694	95.608	37.6362
BCGR_0343	BCGR_0343	108.515	164.895	96.1465	147.987	74.6373	160.269	138.661	129.364	105.7	100.705	84.0271	56.4499	104.416	109.285	106.246	116.924	82.0262
BCGR_0344	BCGR_0344	108.2	131.599	100.881	117.848	117.469	120.154	78.7499	75.4749	107.08	119.147	98.2925	116.921	105.919	131.857	157.488	120.655	127.106
BCGR_0345	BCGR_0345	97.6181	155.358	147.242	135.569	109.106	127.734	174.919	158.178	150.005	127.942	142.975	129.544	114.703	119.007	80.2843	70.122	104.419
BCGR_0346	BCGR_0346	236.482	199.074	195.867	275.518	152.049	212.817	190.566	206.657	157.926	220.935	252.939	175.656	213.657	188.23	142.185	209.878	247.014
BCGR_0347	BCGR_0347	88.0405	55.4129	71.1956	53.2397	46.8579	41.8225	49.5684	98.5024	50.5173	44.1968	80.1516	38.9447	39.3706	41.4807	31.6064	40.7241	47.087
BCGR_0348	BCGR_0348	154.021	116.657	89.4324	95.4015	97.8477	145.971	136.232	113.282	99.8656	88.9413	80.6113	95.4506	118.459	85.459	168.257	145.853	87.6507
BCGR_0349	BCGR_0349	134.75	121.272	88.3702	102.941	95.9794	96.8602	102.083	99.1423	97.4811	66.6731	51.8686	72.9902	86.2047	90.2756	97.1095	94.4558	67.2461
BCGR_0350	BCGR_0350	1446.87	1435.92	967.188	1163.08	1765.97	1307.46	1240.51	988.025	1101.04	1363.35	1112.76	1395.89	1700.1	1348.48	2114.29	1848.35	1235.55
BCGR_0351	BCGR_0351	891.002	951.117	702.635	832.114	1374.42	889.007	796.976	777.107	814.661	1023.54	834.568	831.605	1174.04	883.183	1327.16	1277.1	857.466
BCGR_0352	BCGR_0352	327.449	348.893	377.337	391.249	666.615	371.199	418.416	422.577	410.377	495.809	450.601	329.382	426.417	378.225	474.489	507.854	431.988
BCGR_0353	BCGR_0353	119.878	194.428	177.664	170.868	243.221	182.832	220.645	156.75	169.15	149.162	204.261	149.821	195.853	167.902	176.057	196.948	173.678
BCGR_0354	glpQ2	263.219	185.572	160.905	144.703	236.346	180.841	273.842	197.331	207.63	195.608	178.348	152.424	191.875	167.352	233.309	237.649	211.878
BCGR_0355	BCGR_0355	66.0587	62.3662	59.8596	73.2568	100.681	59.5188	62.1831	49.002	65.0507	32.2655	35.1465	49.7289	30.0036	38.1975	24.6949	111.767	42.3964
BCGR_0356	pcp	53.0085	40.4503	77.2478	40.578	65.5348	50.1511	39.9524	64.1781	37.7761	44.2878	37.6803	41.0962	24.1995	31.4244	22.5355	54.6569	32.8271
BCGR_0357	BCGR_0357	79.3562	47.0929	33.9001	38.7214	78.9485	57.0597	96.157	37.1983	43.9795	32.9465	37.8693	44.23	19.8238	25.2376	24.4744	112.712	27.1631
BCGR_0358	dcd	35.8308	36.2442	59.2676	84.055	52.5099	37.9806	55.6164	65.034	53.3364	39.7752	59.3909	24.6391	36.1649	52.8756	49.0343	83.7559	58.3615
BCGR_0359	udgA	116.303	66.146	102.537	124.912	63.8938	68.0771	71.7752	68.1163	95.7481	78.2806	55.8288	70.2899	44.2414	67.774	55.5636	66.9131	71.9455
BCGR_0360	BCGR_0360	96.7463	121.45	116.569	129.889	163.158	115.698	145.921	122.742	129.356	86.3303	83.7591	105.475	108.446	88.7543	101.645	185.889	100.302
BCGR_0361	BCGR_0361	164.426	106.887	87.889	152.9	219.691	133.859	93.0101	52.7206	99.8201	81.3972	72.6901	80.2038	137.739	73.6097	212.112	210.396	65.7573
BCGR_0362	BCGR_0362	116.303	62.3662	70.9447	55.2244	100.681	87.1387	106.505	59.6017	47.6534	102.663	52.9901	50.2071	121.542	42.7069	172.864	108.09	39.7199
BCGR_0363	cyp135A1	97.4706	96.0314	66.7175	73.948	125.447	114.188	130.214	63.6076	79.2341	157.85	44.5032	104.029	96.4171	47.6336	189.849	93.9529	39.1903
BCGR_0364	BCGR_0364	157.86	153.419	50.1973	79.8732	131.159	222.561	129.566	73.8894	65.3029	239.062	84.3058	160.196	198.676	75.8802	379.577	96.6438	79.4622
BCGR_0365	BCGR_0365	136.933	124.461	50.6308	71.2292	142.591	185.118	132.805	52.9729	69.3648	280.801	61.6467	184.877	190.039	65.0865	384.721	202.291	30.2498
BCGR_0366	BCGR_0366	133.498	144.381	102.62	121.724	226.227	201.916	127.634	54.6624	109.455	232.987	72.007	114.318	188.768	66.7553	231.202	296.077	54.5599
BCGR_0367	BCGR_0367	101.56	122.415	75.9144	78.0401	165.008	111.114	94.2559	86.7713	86.1192	91.3015	80.2829	54.7588	118.75	73.6475	136.822	202.684	57.3113
BCGR_0368	BCGR_0368	150.6	214.772	123.045	132.05	260.4	160.727	174.054	136.088	139.157	133.401	148.937	115.981	124.205	149.673	161.35	196.491	118.839
BCGR_0369	BCGR_0369	144.339	124.188	84.6547	112.09	71.0654	116.069	158.998	97.2116	103.44	77.4901	108.675	99.0753	129.516	118.718	71.2695	164.545	114.465
BCGR_0370	rmlA	102.257	90.7341	96.2218	93.9333	107.086	152.7	118.57	122.402	126.086	88.7201	65.9036	68.5642	66.4757	67.0383	80.6216	135.75	86.9289
BCGR_0371	PE6	46.1995	83.0801	82.8419	95.3733	144.696	71.8247	98.39	77.534	73.7082	94.0231	47.1439	71.1184	72.6655	63.2606	108.56	94.2797	92.2469
BCGR_0372	BCGR_0372	194.423	68.3649	92.2835	14.3344	31.9815	86.3607	234.055	12.055	6.99673	95.8112	40.0129	211.198	104.075	10.1213	5.09884	314.574	4.45644
BCGR_0373	BCGR_0373	708.934	162.06	321.078	13.7807	905.166	542.256	491.207	197.019	38.6772	249.432	172.502	35.0803	408.558	87.5734	41.1759	45.7722	26.4199
BCGR_0374	BCGR_0374	123.358	195.31	156.988	95.6225	296.435	265.782	200.875	116.393	84.4433	117.886	123.143	68.3278	122.816	149.25	145.721	91.939	74.5814
BCGR_0375	aspC	224.988	261.49	230.637	248.455	411.172	232.672	253.415	231.097	214.588	228.795	220.49	211.399	265.055	225.759	286.863	388.862	278.193
BCGR_0376	BCGR_0376	224.06	176.755	246.925	213.884	176.865	170.814	245.65	260.552	282.215	248.002	259.631	210.942	226.86	267.496	183.674	189.367	265.294
BCGR_0377	BCGR_0377	118.034	93.2058	96.9899	91.4644	119.602	87.682	82.2069	82.6292	83.9266	76.947	76.9648	79.7332	75.8282	94.3501	87.2332	99.3018	80.0305
BCGR_0378	BCGR_0378	399.215	389.253	375.97	382.714	275.41	419.809	241.772	376.545	367.873	177.265	198.397	400.429	312.996	368.703	171.321	258.159	311.489
BCGR_0379	iniB	2699.01	5172.62	3808.77	3781.98	2621.2	4894.52	1630.16	4863.94	4155.13	2099.04	1712.5	5053.97	2934.7	4817.01	2292.34	1777.22	3887.01
BCGR_0380	iniA	699.67	1274.28	913.079	1252.15	840.651	1258.94	431.94	1348.85	1220.15	615.264	468.177	1210.39	851.911	1277.66	653.496	557.776	1065.28
BCGR_0381	iniC	374.047	447.157	297.898	418.942	262.191	466.854	216.422	487.589	365.643	272.972	208.934	469.304	392.829	479.804	381.946	182.735	349.924
BCGR_0382	lpqJ	81.8622	125.866	142.473	187.431	153.834	165.449	115.425	167.704	136.105	101.961	76.6563	117.326	145.421	154.038	88.9667	76.178	143.607
BCGR_0383	BCGR_0383	170.713	194.428	243.088	195.787	283.059	199.051	275.806	138.309	138.569	69.4854	124.674	163.112	107.93	221.188	100.285	143.995	135.94
BCGR_0384	BCGR_0384	105.184	150.919	139.864	132.3	148.431	193.535	162.706	118.503	139.532	138.004	121.91	151.464	125.788	117.14	64.0913	79.4663	104.133
BCGR_0385	ansP2	124.303	101.88	152.797	119.631	120.963	162.9	96.2	95.1753	105.983	105.082	109.625	79.6866	81.3896	103.054	57.5751	139.712	87.96
BCGR_0386	BCGR_0386	70.9473	36.803	69.0777	10.2421	45.2454	37.1199	42.0821	28.4245	51.5549	49.9807	7.3708	30.4178	11.361	18.0796	44.0826	60.1405	11.6754
BCGR_0387	BCGR_0387	124.207	135.072	133.667	157.5	162.862	141.346	151.612	104.905	141.646	71.0517	103.774	86.4236	118.8	107.502	105.175	158.933	137.049
BCGR_0388	BCGR_0388	181.223	141.455	89.1791	145.95	93.3272	149.745	163.475	106.527	103.346	89.736	116.918	103.393	119.812	95.49	143.553	89.1073	90.0556
BCGR_0389	BCGR_0389	38.3519	97.7045	74.1639	55.9809	47.1048	57.9681	65.7173	107.273	56.3573	31.2208	61.3896	47.5018	38.4407	56.4677	68.8413	88.7004	75.2101
BCGR_0390	BCGR_0390	304.363	241.47	184.124	275.1	268	252.248	226.802	186.497	204.365	157.134	173.293	190.666	116.471	200.176	170.91	257.58	117.3
BCGR_0391	dnaK	1747.69	2587.36	1448.62	1535.04	4964.34	2632.48	2840.97	1715.53	1850.49	2051.27	2538.49	2017.91	2753.76	1884.93	3241.42	4936.97	1558.49
BCGR_0392	grpE	1080.86	2014.22	1025.02	1103.28	3850.27	1953.18	2214.28	1130.47	1291.67	1658.64	2122.63	1463.04	2207.98	1461.09	2547.55	3755.64	1096.94
BCGR_0393	dnaJ1	605.656	976.312	536.301	574.955	1567.36	858.7	901.669	619.165	619.388	805.27	969.353	721.798	997.531	709.404	1203.86	1409.1	551.219
BCGR_0394	hspR	308.627	619.421	337.162	296.497	810.023	556.924	572.014	323.188	379.476	489.024	597.673	393.961	599.987	475.507	694.277	848.755	292.137
BCGR_0395	PPE8	90.2725	89.1015	76.8854	103.679	112.726	90.2996	125.912	68.7397	84.8863	59.2303	66.7889	59.5214	62.5795	64.1588	66.3535	129.207	53.4502
BCGR_0396	BCGR_0396	0	0	0	6.48667	0	0	0	0	0	0	0	5.50418	0	0	0	0	0
BCGR_0397	BCGR_0397	38.5142	41.9555	57.4208	38.92	10.9163	40.3016	50.5844	51.4347	44.7791	25.3236	33.3441	25.9483	17.4743	55.9434	48.9489	32.6477	50.7044
BCGR_0398	purA	63.9395	73.6401	95.4804	79.5478	60.8844	90.7485	109.211	99.1574	92.2987	68.4262	56.6002	61.207	49.852	58.5477	27.4325	94.123	78.7683
BCGR_0399	BCGR_0399	47.5256	30.1069	21.6467	36.4875	34.4926	20.9904	19.0371	35.0042	20.8606	14.0686	19.4507	22.9341	30.9798	29.5802	10.5754	72.2986	34.6612
BCGR_0400	BCGR_0400	59.8224	37.9213	53.9503	50.5212	23.1447	34.8764	34.2669	25.9646	39.1817	20.4536	20.4681	6.66853	23.2464	27.7452	17.5714	30.7642	27.5157
BCGR_0401	BCGR_0401	68.1811	41.6681	26.9687	63.9781	90.2841	66.2493	58.6761	62.8842	49.6481	35.1234	22.0619	23.7509	10.3494	25.4105	14.0812	44.3502	9.11638
BCGR_0402	BCGR_0402	87.9129	79.0465	85.5963	117.395	63.3326	96.3735	69.527	108.6	89.4365	81.2005	79.6634	64.6143	64.9142	95.5859	75.315	92.4625	68.1169
BCGR_0403	mgtE	118.762	81.4536	139.326	136.136	87.0229	107.529	102.578	101.921	124.515	103.821	101.464	80.5927	67.895	111.772	65.4067	98.3209	123.066
BCGR_0404	fba	312.88	245.044	294.594	289.362	175.255	189.242	253.277	309.95	290.172	284.615	295.516	240.509	263.411	274.212	160.893	178.853	273.914
BCGR_0405	BCGR_0405	132.344	100.288	180.25	143.39	109.343	100.754	139.773	152.781	125.45	130.783	152.944	95.599	123.078	127.461	66.1239	100.234	118.943
BCGR_0406	BCGR_0406	162.552	132.432	104.441	137.82	150.498	115.453	139.976	102.426	126.275	92.6963	93.6111	92.6367	137.417	102.78	130.271	133.362	106.797
BCGR_0407	BCGR_0407	227.809	201.301	232.418	216.714	270.634	221.354	238.83	193.66	203.824	138.129	129.436	168.878	234.393	224.844	179.974	238.537	163.853
BCGR_0408	BCGR_0408	710.69	440.532	295.307	377.225	822.189	344.114	498.188	324.039	402.366	289.273	284.399	613.505	599.425	448.679	551.741	791.08	353.225
BCGR_0409	BCGR_0409	52.3594	57.6368	37.7662	41.1839	26.9531	47.135	44.1059	51.4666	38.7938	7.52185	9.35945	34.333	18.1664	28.5693	30.5325	51.8539	25.1208
BCGR_0410	BCGR_0410	125.359	100.192	83.2541	94.3956	54.1744	84.2124	127.861	71.2026	101.366	41.576	45.2882	45.5943	39.7353	42.0418	50.0041	92.8538	33.937
BCGR_0411	BCGR_0411	114.443	64.5468	88.8884	85.9104	67.0862	76.8292	136.38	82.1838	95.0058	34.3011	45.4327	62.1291	38.9846	59.971	69.5216	95.541	32.8296
BCGR_0412	BCGR_0412	34.564	21.1896	12.4288	20.6394	34.7338	18.3189	38.0743	39.5502	37.5986	15.3476	9.90218	12.5095	16.353	13.5323	20.7662	28.8553	15.9652
BCGR_0413	BCGR_0413	69.1281	54.1092	66.405	72.975	75.0498	65.9699	62.5506	38.576	61.4158	25.625	22.2294	53.076	17.9883	38.4406	56.2005	81.6193	45.5548
BCGR_0414	BCGR_0414	63.3818	56.3776	45.2189	58.0152	57.669	66.4977	71.5321	33.079	54.3646	28.489	22.5823	36.8436	31.8392	36.8416	35.4063	66.1797	29.3234
BCGR_0415	BCGR_0415	40.8288	52.4443	29.2231	62.0288	64.4746	37.7828	23.5585	52.3188	51.426	8.30929	26.2585	13.9325	2.69824	24.4752	19.9875	38.089	15.5976
BCGR_0416	BCGR_0416	49.8589	34.3538	49.7323	43.7342	38.9394	43.1803	45.3708	15.0541	32.7652	24.4853	29.2777	31.9319	41.3668	59.6059	19.102	66.3572	30.1444
BCGR_0417	BCGR_0417	135.146	104.08	62.6294	92.2975	86.1872	101.013	177.941	53.4511	91.1554	61.5187	52.5619	84.0484	105.987	99.0798	134.473	94.9777	81.2623
BCGR_0418	BCGR_0418	85.9808	78.1779	87.1248	56.2044	73.8633	77.9123	75.5574	61.2185	66.9253	74.3191	38.2732	63.8451	81.1148	58.8877	36.889	80.4364	54.2524
BCGR_0419	BCGR_0419	139.166	110.409	110.093	80.6566	116.884	63.6342	166.826	124.357	54.1326	57.4778	31.3259	45.6268	31.2428	51.5268	84.1577	100.234	35.0261
BCGR_0420	secE2	43.2051	23.3086	61.5223	56.7584	59.6987	62.9713	104.704	30.0036	24.4886	21.103	9.72536	3.44011	47.9687	22.9008	50.7618	47.6113	20.7967
BCGR_0421	BCGR_0421	114.963	59.2849	74.8967	41.2468	35.8192	87.0647	80.0802	46.9621	61.7538	38.1918	70.0226	61.9221	92.6787	86.2513	73.2459	103.503	43.4019
BCGR_0422	BCGR_0422	139.625	188.315	151.065	156.065	167.393	140.657	180.947	163.98	143.537	119.723	136.348	147.142	146.756	142.166	160.578	163.418	138.37
BCGR_0423	pyrE	290.338	285.53	322.65	259.467	337.497	256.923	319.824	264.032	235.09	213.14	313.546	228.424	362.164	303.435	263.961	323.757	244.939
BCGR_0424	BCGR_0424	827.354	603.57	586.297	594.042	659.577	627.857	604.78	642.393	710.083	587.773	693.838	692.658	687.72	613.982	815.127	608.088	631.053
BCGR_0425	clpB	498.856	647.012	334.098	393.965	848.892	546.344	694.314	404.126	448.046	392.4	573.26	474.501	545.795	410.336	725.35	781.736	375.384
BCGR_0426	BCGR_0426	110.587	81.5502	51.6095	65.6962	66.6916	69.5744	85.8863	55.2496	66.1379	40.3169	48.3532	50.6779	54.1028	60.0926	59.0057	83.7763	39.9978
BCGR_0427	BCGR_0427	81.9225	70.1189	56.6504	70.9592	68.6041	77.0964	94.9754	70.1189	68.3696	46.6947	56.2244	53.3693	70.7605	44.5996	81.4011	68.0411	49.7896
BCGR_0428	PPE9	109.297	93.5493	89.2351	91.3832	62.603	100.754	81.0365	90.0108	81.1873	61.5979	76.6463	93.7199	54.9372	87.7348	63.2807	92.649	76.8168
BCGR_0429	BCGR_0429	212.842	150.892	159.742	307.263	135.736	243.931	252.493	142.122	206.22	36.6525	44.2248	152.089	56.8051	72.3183	76.1427	273.974	58.3768
BCGR_0430	purT	97.6082	66.8933	96.0501	81.1661	51.1704	66.3126	78.6739	55.7975	67.4685	59.5943	67.879	56.8672	54.5155	64.6714	79.8333	57.3279	65.7856
BCGR_0431	BCGR_0431	75.0113	86.2914	55.85	47.6149	65.0335	55.7363	55.8963	34.4722	65.3029	67.3499	102.302	57.9696	22.9638	77.4729	37.2613	21.6108	87.3168
BCGR_0432	metZ	107.768	105.146	85.2545	138.419	88.008	80.2072	93.4551	118.761	114.561	92.8634	96.0015	99.8056	119.333	90.1402	80.2585	95.4565	129.175
BCGR_0433	ndhA	161.152	76.1612	102.929	132.626	83.3501	127.066	129.501	95.744	106.481	61.6959	59.4671	66.7864	60.4956	74.8287	68.8679	126.963	73.473
BCGR_0434	BCGR_0434	98.9789	61.9796	5.59294	86.2432	81.4074	61.8264	97.349	46.0282	46.7509	56.1147	57.2912	39.4049	73.5884	70.2638	59.7028	47.6113	32.1404
BCGR_0435	BCGR_0435	82.7031	72.8833	89.2167	85.5417	57.1376	58.4435	83.8555	53.0275	70.4324	51.6417	58.3874	56.1227	88.6914	59.1546	86.9545	65.5914	71.3749
BCGR_0436	BCGR_0436	64.9203	54.7245	57.7775	49.4961	29.9013	52.5674	53.6351	32.8735	48.5513	42.94	35.9246	46.3069	37.5407	51.0787	39.7266	26.4967	49.1888
BCGR_0437	BCGR_0437	47.1328	41.3198	20.5074	39.8046	17.3669	13.7392	59.7074	20.457	25.2306	10.0719	12.7314	3.75285	8.17649	4.68425	19.0357	40.3974	26.4686
BCGR_0438	BCGR_0438	38.0453	27.1654	23.0155	29.4	10.3077	73.9347	14.7915	23.3121	22.5506	10.931	24.1805	26.7289	15.5294	10.3795	14.7903	54.8043	9.57548
BCGR_0439	BCGR_0439	78.4014	73.3368	26.0094	94.9269	58.2427	49.1483	72.434	52.6892	44.5971	40.1471	40.9888	52.3569	15.7946	31.8377	63.1427	40.2567	37.8737
BCGR_0440	BCGR_0440	110.476	135.277	106.945	125.49	187.465	93.2211	163.328	131.231	114.433	173.952	111.251	148.15	154.329	127.131	145.169	201.124	115.84
BCGR_0441	BCGR_0441	114.567	64.9798	90.0327	92.5537	63.601	95.102	92.7713	65.8615	82.6639	55.5883	47.8203	62.8282	54.7545	66.8591	47.9142	91.971	36.9269
BCGR_0442	fadE7	143.393	137.914	156.828	138.965	85.894	146.182	136.377	131.955	144.094	147.349	118.527	111.054	115.814	159.383	131.763	102.658	111.056
BCGR_0443	BCGR_0443	55.191	67.6701	67.4761	82.3912	83.1931	63.3776	74.6133	108.884	127.973	36.76	64.3756	59.9246	45.2608	61.4997	57.107	107.509	68.428
BCGR_0444	mmpL1b	119.19	66.1254	122.376	69.009	75.5319	113.348	168.541	96.8594	102.213	46.9656	37.2946	54.5183	55.138	66.6488	45.3132	95.2225	42.9498
BCGR_0445	mmpL1a	80.3964	76.186	83.1383	75.4404	66.314	79.1396	121.555	67.5081	58.574	43.6318	38.5597	51.4622	32.8164	46.3045	46.303	46.9679	48.6194
BCGR_0446	mmpS1	63.0854	48.4101	61.9525	44.9077	38.0736	29.5921	119.814	67.9802	63.0195	50.47	57.7809	19.0529	49.8137	27.3849	31.948	69.2528	34.9036
BCGR_0447	BCGR_0447	24.5587	44.1636	6.47603	53.7711	7.54089	31.8171	153.299	85.2734	108.265	29.9884	44.2248	65.1811	28.4025	21.6955	60.1126	10.0234	13.1348
BCGR_0448	fadD30	50.9613	43.6738	66.3517	64.2579	44.499	56.2228	165.487	51.6103	57.5022	41.8098	42.7783	44.381	34.6259	64.0128	31.1847	60.4484	62.1773
BCGR_0449	pks6a	67.4786	60.9765	56.5845	84.8473	59.0513	78.68	143.46	66.1901	59.495	36.255	27.0369	29.0134	19.6661	46.9441	29.7303	76.0128	25.2629
BCGR_0450	BCGR_0450	120.936	99.5749	108.68	105.123	83.9464	99.8664	197.752	91.0021	106.153	72.373	75.4208	58.9214	61.8099	73.7718	50.8177	137.59	65.4135
BCGR_0451	fgd1	128.307	104.577	124.87	107.405	93.5339	112.115	129.136	118.59	93.5943	91.3001	103.891	92.6075	98.6419	107.029	105.063	82.5074	118.486
BCGR_0452	pta	135.955	97.4508	99.0055	96.3144	77.5479	111.981	104.14	101.604	83.3533	89.3288	80.6628	50.5413	79.971	102.904	89.2555	64.4923	84.9928
BCGR_0453	ackA	99.9313	88.5847	102.006	101.333	49.7386	124.507	92.3252	111.231	123.839	88.5669	88.8888	77.6432	83.8831	108.927	100.603	87.8218	101.721
BCGR_0454	pknG	275.868	181.844	176.293	167.911	104.548	169.041	182.513	208.907	181.561	157.556	183.122	229.878	298.064	185.524	337.927	120.201	196.281
BCGR_0455	glnH	183.818	126.502	140.196	195.485	98.123	108.998	110.069	145.654	142.479	117.985	141.318	207.908	223.055	156.766	236.734	80.7949	134.612
BCGR_0456	BCGR_0456	353.496	218.836	210.294	187.081	151.092	147.009	179.901	217.867	166.968	179.135	184.605	324.246	296.316	224.844	429.86	113.401	190.196
BCGR_0457	mutT3	186.021	232.969	225.067	170.153	204.476	147.334	213.522	165.547	222.489	166.067	232.236	206.614	219.113	243.393	298.449	164.606	229.078
BCGR_0458	thiE	106.017	102.537	99.3185	112.571	88.6647	109.79	96.8077	96.8726	94.001	95.3892	105.505	85.5246	91.958	91.5005	88.0933	52.9489	99.2275
BCGR_0459	thiO	149.609	177.788	183.304	143.81	154.621	180.826	152.744	157.585	186.716	160.964	165.919	177.231	168.383	147.478	113.209	186.536	145.394
BCGR_0460	thiS	13.5251	51.6843	24.9656	50.7652	37.3766	17.5225	24.8311	31.3081	2.83925	19.2679	18.2668	3.58968	12.5136	17.9224	3.31055	5.52015	0
BCGR_0461	thiG	55.3298	53.8953	38.9074	59.9953	53.2333	47.7885	39.2782	66.1739	52.6553	36.0335	44.283	45.0342	43.5131	35.8447	54.1726	72.2637	25.6466
BCGR_0462	BCGR_0462	36.5972	20.5664	33.777	62.9589	44.9496	65.1938	80.6279	10.5895	23.0481	14.8962	41.1897	4.85663	29.6277	16.1653	26.8739	59.7475	55.458
BCGR_0463	lpqL	151.502	100.492	199.426	136.337	94.3741	112.217	144.318	142.831	132.561	163.39	187.286	141.889	121.502	118.892	119.457	92.7517	150.102
BCGR_0464	lpqM	337.592	300.056	298.786	295.541	375.32	265.186	299.212	300.348	286.735	328.127	296.977	264.166	329.847	305.09	287.791	300.119	270.141
BCGR_0465	BCGR_0465	180.097	204.257	276.311	197.161	206.118	220.068	228.446	210.815	268.085	224.913	245.693	119.499	185.563	173.564	182.342	257.268	199.941
BCGR_0466	BCGR_0466	213.31	133.858	133.591	201.55	96.8825	224.538	102.801	144.017	189.378	191.736	168.721	155.69	141.85	148.201	137.057	92.5019	139.437
BCGR_0467	thiD	209.638	227.259	238.956	240.077	150.545	243.124	188.716	231.876	203.717	212.635	215.142	221.663	191.614	253.153	200.288	146.284	254.986
BCGR_0468	thiC	621.018	709.338	771.499	630.142	440.289	718.7	519.005	693.806	692.115	739.952	765.393	605.661	582.19	796.973	487.702	382.975	692.82
BCGR_0469	BCGR_0469	905.372	723.262	705.211	941.051	474.739	1272.21	874.572	814.127	792.406	680.334	773.384	436.227	389.835	738.294	596.64	761.78	645.63
BCGR_0470	ctpH	325.822	331.557	281.405	281.475	165.606	307.758	216.949	291.425	294.881	314.242	335.563	279.373	351.963	324.953	339.23	170.164	312.221
BCGR_0471	BCGR_0471	171.698	305.131	317.998	257.782	221.428	264.97	271.465	233.21	259.515	294.756	340.11	202.654	172.407	301.131	188.379	183.025	273.329
BCGR_0472	xthA	82.0304	45.9786	94.3904	75.974	63.7877	74.5304	61.0232	69.3576	65.7501	72.1982	88.7272	45.8054	63.575	63.5262	45.3727	41.7414	45.0121
BCGR_0473	BCGR_0473	40.6217	25.2309	42.2834	44.1361	33.4805	46.7416	47.1022	38.9737	31.6416	31.3281	34.1691	26.386	27.446	29.0391	24.3343	56.2827	44.0233
BCGR_0474	def	61.2726	45.5577	88.2441	58.9697	52.1007	58.0099	69.226	60.0072	63.324	48.9205	56.5839	52.5399	40.3373	43.7197	33.4566	46.1685	43.6942
BCGR_0475	BCGR_0475	62.8437	57.212	166.545	132.682	49.2062	58.0099	159.22	188.204	65.3029	155.395	145.704	67.5513	74.1335	49.9654	13.8441	107.727	151.249
BCGR_0476	BCGR_0476	199.843	133.495	193.889	254.749	159.776	196.013	134.991	291.308	160.289	227.912	256.325	108.082	112.508	146.149	58.1453	99.2623	246.032
BCGR_0477	sodC	152.311	154.069	248.132	197.426	84.4205	132.945	125.124	185.997	193.47	191.503	246.968	131.552	153.162	189.003	75.8267	80.6033	245.074
BCGR_0478	BCGR_0478	97.2114	108.713	183.926	205.242	76.1159	126.73	147.24	203.227	173.971	203.281	238.879	95.4632	86.0064	171.219	64.8402	65.4655	206.668
BCGR_0479	BCGR_0479	144.885	134.104	211.255	153.281	105.986	150.441	131.435	191.119	175.334	211.608	239.164	136.851	116.308	177.873	112.649	81.7435	179.289
BCGR_0480	BCGR_0480	136.549	111.939	162.372	152.557	95.9111	129.363	138.666	155.945	137.324	140.947	151.187	126.053	172.332	147.866	150.719	84.1198	146.062
BCGR_0481	pssA	75.8723	56.2817	84.0305	89.5025	39.9378	45.2867	57.3104	73.3886	68.2608	76.103	83.4415	67.316	60.1698	63.1966	66.857	62.3757	86.955
BCGR_0482	psd	148.834	77.7623	81.6762	98.1388	90.1657	84.6856	88.6212	101.262	90.3544	91.6888	73.6444	67.2602	107.93	96.8348	86.6451	83.7302	63.1074
BCGR_0483	moeA2	124.124	96.1049	105.467	98.4983	95.2827	148.898	112.254	97.7703	103.745	81.865	80.0258	68.9378	86.131	96.9617	67.5157	126.651	111.053
BCGR_0484	BCGR_0484	62.8135	57.8232	47.3249	100.107	72.5569	110.442	108.731	70.97	61.5354	35.3069	52.5169	66.6853	51.8892	51.5268	73.2141	78.1313	33.0615
BCGR_0485	groEL	5141.1	6194.83	4484.19	4436.77	8844.51	5529	5134.96	5342.25	3475.66	5380.44	5642.19	7408.67	6880.36	5556.13	7290.27	8765.4	6026.06
BCGR_0486	BCGR_0486	197.958	286.06	252.973	291.9	565.092	422.744	359.443	298.357	247.968	324.071	301.636	209.582	300.392	306.999	290.727	519.396	287.373
BCGR_0487	PPE10	161.152	180.382	129.576	157.415	306.631	156.586	200.799	164.542	173.448	132.263	125.773	164.6	153.989	168.474	120.276	364.716	128.578
BCGR_0488	BCGR_0488	620.344	446.386	432.087	582.103	478.145	437.577	478.142	400.339	479.52	442.794	454.332	469.456	586.083	476.922	490.058	566.906	470.103
BCGR_0489	BCGR_0489	1140.17	900.332	746.717	861.92	796.94	717.386	900.057	927.15	911.437	869.75	771.751	1073.67	1258.1	950.923	1425.47	825.534	938.977
BCGR_0490	sigK	1060.64	877.047	780.155	1203.31	769.733	890.709	935.048	772.752	852.411	1033.48	759.074	1100.1	1243.49	1041.5	1255.14	773.936	976.119
BCGR_0491	BCGR_0491	1463.61	1049.69	982.471	942.804	813.55	955.427	1223.63	971.496	1051.6	1035.5	887.489	1550.66	1611.91	1168.73	1860.68	767.618	1032.03
BCGR_0492	ufaA1	1745.81	1476.28	1453.54	1488.83	1243.97	1317.1	1603.66	1526.19	1684.45	1866.43	1313.41	2070.05	2237.77	1723.02	2373.94	1173.82	1669.18
BCGR_0493	BCGR_0493	1489.09	1110.79	1148.75	1320.73	1156.79	1072.78	1195.13	1290.4	1311.95	1319.37	944.157	1637.38	1463.24	1450.35	1819	1086.47	1239.62
BCGR_0494	BCGR_0494	2865.44	2242.71	1776.32	2047.94	2668.86	2019.66	2453.97	2049.79	2203.08	2240.7	1588.88	2783.68	3070.6	2290.13	3529.21	2508.68	2076.65
BCGR_0495	mmpL4	99.3002	89.2854	113.384	96.1944	87.3279	121.779	198.592	114.652	103.216	62.1971	88.975	92.3713	66.4525	88.7879	88.0203	99.9443	77.687
BCGR_0496	mmpS4	82.8045	52.8216	42.4902	96.6	88.6462	110.902	108.471	91.3059	63.4236	35.5259	64.4812	46.3302	27.953	97.8638	103.532	68.5054	35.908
BCGR_0497	BCGR_0497	146.785	131.678	74.5725	70.7637	136.454	153.094	130.54	72.4762	82.2646	41.9319	36.3754	70.7681	86.9044	46.3964	119.653	163.239	56.1782
BCGR_0498	BCGR_0498	6.48076	39.3332	30.7612	0	53.7289	75.5656	49.9725	67.5081	20.4071	7.91361	20.4232	77.4026	0	30.0573	9.51783	47.6113	0
BCGR_0499	PPE11	68.3289	97.411	65.4341	77.6151	87.7882	90.8534	106.96	63.4758	58.1309	69.53	54.507	52.4965	37.0163	68.3052	56.3368	88.801	48.085
BCGR_0500	BCGR_0500	132.496	106.831	148.109	194.6	212.262	128.741	215.754	115.014	181.397	174.099	186.727	114.67	141.907	61.0688	80.3728	169.285	138.645
BCGR_0501	BCGR_0501	190.888	300.363	218.125	252.096	182.353	151.131	311.517	202.524	133.574	211.509	401.038	185.766	142.271	178.002	77.8732	216.415	245.78
BCGR_0502	BCGR_0502	144.056	145.014	161.857	221.374	130.776	182.575	200.082	208.414	218.261	115.996	187.98	146.286	211.513	204.724	156.374	58.7951	183.123
BCGR_0503	echA2	44.8766	41.9555	53.2521	50.7236	48.8551	105.049	65.1632	54.8918	36.6124	28.022	25.254	38.1683	34.679	27.0304	20.9704	43.7087	43.0936
BCGR_0504	BCGR_0504	15.5538	73.422	86.1312	80.2725	71.6385	45.3393	119.934	20.2524	63.6703	18.9927	59.5192	61.9221	53.9648	51.5268	51.3963	133.312	45.7528
BCGR_0505	BCGR_0505	59.5384	52.2887	57.6886	63.6637	56.9707	40.8099	66.0934	58.4937	56.6798	30.4334	31.3751	41.5264	48.6804	37.0014	37.9584	86.4632	38.5079
BCGR_0506	BCGR_0506	78.3815	70.2011	57.6469	93.6609	100.407	81.5156	81.6199	59.0031	60.1609	58.3239	34.7356	36.0806	44.6166	58.0183	36.8722	102.72	37.9909
BCGR_0507	BCGR_0507	102.428	63.9565	93.0337	101.453	96.1004	132.701	81.4883	118.551	89.5923	88.0148	75.1462	49.8397	96.0837	95.5131	57.107	111.48	82.1725
BCGR_0508	BCGR_0508	60.2083	76.6928	68.7992	59.6355	110.924	68.2528	151.069	40.65	94.7945	69.4356	76.7989	101.206	88.2006	88.6482	54.0367	98.2942	42.9352
BCGR_0509	BCGR_0509	93.3229	103.785	94.5501	121.369	101.048	84.3153	117.229	103.749	68.0524	84.9672	76.6563	71.6992	44.308	58.5778	45.6856	148.347	82.3113
BCGR_0510	lpd	423.465	291.884	290.015	344.63	340.784	280.161	392.042	384.433	332.413	337.784	336.711	338.774	348.624	365.231	328.642	268.671	364.591
BCGR_0511	BCGR_0511	237.882	377.599	338.735	346.846	252.842	252.478	225.758	397.106	322.673	429.011	378.946	241.86	312.361	317.647	290.238	152.356	407.127
BCGR_0512	BCGR_0512	542.348	686.444	739.556	805.4	411.077	762.777	410.844	742.236	809.277	806.443	798.477	689.896	676.962	844.931	566.884	396.844	709.049
BCGR_0513	BCGR_0513	643.764	766.239	797.329	715.924	455.47	768.701	483.343	738.467	772.911	749.311	839.681	756.622	663.029	787.546	642.003	450.653	746.756
BCGR_0514	BCGR_0514	113.866	99.7431	153.225	133.283	108.134	111.78	133.188	186.475	147.116	176.309	185.494	98.1406	68.4233	178.885	78.4413	96.3005	162.607
BCGR_0515	icl	433.622	782.875	973.458	836.236	708.035	865.922	523.988	815.133	950.773	903.591	939.837	856.228	510.716	989.218	534.596	648.135	881.898
BCGR_0516	fadB2	164.751	331.112	445.019	388.522	307.521	426.537	299.686	364.12	440.965	420.883	448.925	372.827	218.116	408.624	187.04	299.934	409.268
BCGR_0517	umaA1	203.845	293.545	473.701	370.604	259.17	366.222	373.076	372.331	365.072	383.743	498.522	349.13	291.005	439.648	198.803	291.192	388.395
BCGR_0518	pcaA	271.92	392.415	426.784	392.943	345.668	417.46	354.65	452.257	430.177	409.737	435.315	373.264	329.072	430.951	257.98	359.582	361.834
BCGR_0519	BCGR_0519	464.222	319.507	355.883	345.789	418.81	632.426	384.843	332.348	424.971	260.053	236.999	339.142	375.263	288.55	291.685	369.17	220.126
BCGR_0520	BCGR_0520	286.267	235.517	196.268	223.85	283.038	281.864	252.271	215.363	239.177	182.936	178.708	189.945	202.616	193.463	172.372	212.644	213.326
BCGR_0521	BCGR_0521	264.746	221.382	201.06	226.067	279.238	259.817	243.513	235.56	326.792	269.13	275.919	212.906	221.371	231.542	368.401	213.947	208.852
BCGR_0522	BCGR_0522	279.696	181.255	191.043	196.52	197.32	261.165	267.522	182.39	212.234	130.366	144.652	160.237	142.959	183.508	170.319	173.739	126.97
BCGR_0523	BCGR_0523	262.54	313.922	263.542	306.392	331.265	289.4	318.366	315.995	326.514	241.113	306.907	470.783	326.085	299.659	338.592	367.383	289.089
BCGR_0524	BCGR_0524	243.451	506.202	347.735	291.9	579.337	407.397	394.814	446.14	425.888	276.632	325.757	419.993	267.478	488.384	625.694	521.654	462.954
BCGR_0525	hbhA	376.402	375.501	392.512	404.282	912.674	403.52	306.688	422.601	389.858	354.213	362.017	657.612	473.811	346.26	712.695	1072.21	375.173
BCGR_0526	BCGR_0526	1196.97	991.882	708.844	932.811	1199.17	821.365	968.411	827.708	887.977	778.287	706.315	1216.9	1206	911.8	1382.98	1424.2	813.786
BCGR_0527	BCGR_0527	656.243	580.48	438.241	659.774	663.392	637.649	427.162	588.153	606.511	517.745	500.709	773.602	736.287	482.799	844.871	860.916	572.053
BCGR_0528	deoC	452.098	506.262	434.211	367.146	475.043	417.794	341.146	404.448	454.508	384.074	392.126	353.369	528.615	401.222	658.888	465.532	337.924
BCGR_0529	BCGR_0529	425.553	411.163	449.851	506.739	394.298	457.021	375.565	434.212	481.151	399.606	368.599	422.061	309.974	455.909	365.485	406.791	412.607
BCGR_0530	BCGR_0530	294.471	255.316	249.592	232.689	242.704	269.992	209.747	294.057	280.965	272.386	264.64	271.487	285.764	228.111	215.421	309.05	275.908
BCGR_0531	BCGR_0531	31.9964	83.9109	44.9992	55.044	55.6733	84.6334	76.3662	15.4304	53.7349	52.0942	54.4175	31.1379	24.6696	71.8431	50.9068	63.1189	43.7326
BCGR_0532	murB	84.0747	57.8305	60.5247	48.913	72.8002	64.5371	41.6759	59.845	46.5945	47.225	24.224	65.6039	32.0872	39.5503	46.303	71.0309	33.7244
BCGR_0533	lprQ	762.066	579.522	640.506	683.766	448.149	458.914	674.384	684.945	659.738	705.07	781.119	816.579	780.642	682.789	748.91	339.149	840.986
BCGR_0534	BCGR_0534	228.37	219.767	236.324	306.958	230.835	245.888	225.726	276.462	235.557	302.225	347.89	228.03	263.828	298.528	205.766	219.163	312.941
BCGR_0535	BCGR_0535	1184.78	1239.07	1351.53	1339.82	1212.14	1271.02	1434.68	1414.13	1372.25	1617.19	1618.02	1337.74	1629.52	1427.73	1600.04	1320.53	1414.75
BCGR_0536	BCGR_0536	955.356	970.768	936.993	900.127	986.753	908.684	917.606	1033.81	1002.9	1128.43	1127.98	849.809	1134.39	1026.65	1094.83	845.449	1042.45
BCGR_0537	BCGR_0537	473.766	343.601	353.577	283.512	340.9	357.851	368.27	342.972	336.647	388.586	349.308	232.03	467.695	399.184	375.462	282.384	379.6
BCGR_0538	BCGR_0538	140.203	113.26	106.292	104.152	114.353	168.87	138.354	97.6173	104.852	79.359	51.2841	56.9799	84.1142	75.4758	60.0562	118.022	83.5775
BCGR_0539	BCGR_0539	0	0	6.30998	82.3308	29.3902	15.5006	61.5046	6.92391	5.0233	19.4797	0	6.35098	5.53485	21.1392	11.7143	0	21.33
BCGR_0540	gpm1	226.347	140.396	179.061	157.876	105.925	143.486	268.002	169.164	169.228	177.363	165.112	195.645	139.427	139.543	140.434	133.386	137.89
BCGR_0541	senX3	1305.61	807.464	874.186	850.133	511.753	647.915	979.649	856.745	847.507	872.461	873.323	1014.26	1088.75	892.629	1189.94	453.176	983.266
BCGR_0542	regX3	969.589	692.901	828.82	662.146	399.439	683.034	763.958	817.111	769.217	892.08	870.584	793.46	1073.69	848.519	1076.87	423.761	890.929
BCGR_0543	BCGR_0543	254.786	243.075	227.34	225.643	188.762	153.53	229.534	232.742	253.748	225.199	257.194	313.738	298.777	227.045	268.675	171.703	254.843
BCGR_0544	BCGR_0544	48.0754	28.606	60.4037	26.5364	62.5209	24.7306	21.8062	41.7323	42.7437	5.17982	17.8239	78.8099	11.7741	16.8633	39.4557	55.4022	10.5874
BCGR_0545	BCGR_0545	73.5985	49.6318	65.2098	59.8533	79.5481	58.164	57.2916	62.1841	48.2046	40.7414	30.0412	200.026	21.1093	33.8094	15.853	54.0696	22.0432
BCGR_0546	BCGR_0546	171.808	145.703	96.7882	163.659	105.509	123.94	146.244	107.335	118.857	101.718	113.677	217.634	141.799	106.934	92.7093	145.025	119.037
BCGR_0547	BCGR_0547	277.185	138.763	157.995	189.678	110.385	132.901	172.001	156.556	163.892	136.718	156.393	184.08	178.903	168.414	183.987	203.043	176.732
BCGR_0548	BCGR_0548	173.121	122.826	128.394	111.684	147.015	121.781	178.784	104.882	119.249	129.37	98.2346	145.023	128.264	112.313	119.18	141.316	140.333
BCGR_0549	BCGR_0549	194.048	189.542	170.917	222.445	203.628	210.903	207.144	162.367	191.499	217.408	179.672	212.645	194.343	168.332	199.783	202.08	164.234
BCGR_0550	BCGR_0550	94.0194	91.5819	78.9689	95.8478	56.6693	117.296	97.1747	77.5839	67.9832	85.0418	72.1128	62.8463	51.5485	103.054	38.3554	61.113	73.2542
BCGR_0551	BCGR_0551	91.6184	104.17	89.3338	106.963	53.9742	86.9522	93.8818	89.7025	82.5231	75.4503	104.075	85.673	44.3546	53.6443	56.3247	104.353	85.4661
BCGR_0552	proC	57.8014	53.8617	82.3069	56.2105	18.3937	45.952	68.3022	76.6308	65.5235	59.0313	63.3988	47.6967	67.8206	92.6089	43.2161	59.1924	74.1938
BCGR_0553	BCGR_0553	153.569	167.291	196.248	251.256	123.327	248.697	199.529	211.924	225.667	228.393	214.5	134.818	158.479	195.671	121.443	110.892	265.356
BCGR_0554	BCGR_0554	1494.52	1577.89	1620.98	1364.32	1071.46	1531.02	1437.72	1285.59	1235.08	1147.82	1306.07	1405.36	1342.08	1209.76	759.771	1507	1309.29
BCGR_0555	galE2	272.295	298.807	347.919	336.808	323.038	347.962	354.485	337.361	351.284	301.263	351.784	329.156	311.479	328.022	301.137	234.394	392.766
BCGR_0556	BCGR_0556	275.108	373.666	360.675	461.567	236.407	346.657	365.156	408.424	403.449	388.756	427.138	331.283	435.091	323.331	341.928	239.247	405.536
BCGR_0557	cmaA2	157.078	155.775	159.186	197.49	138.076	178.564	201.304	179.13	179.098	209.358	152.524	134.062	111.848	130.603	104.79	135.763	160.334
BCGR_0558	BCGR_0558	108.039	119.334	160.621	134.589	137.271	175.566	141.582	122.889	148.984	160.357	128.305	112.72	91.7725	114.778	94.3804	111.758	89.6626
BCGR_0559	serB1	153.518	164.144	191.758	162.061	122.809	120.709	164.659	128.879	184.459	136.279	156.869	130.278	147.878	145.212	178.737	84.0926	163.673
BCGR_0560	BCGR_0560	57.8747	78.0567	34.338	122.191	59.9764	56.2348	183.288	81.6377	127.568	26.5014	52.1098	23.0408	10.04	14.3796	10.6246	70.8633	42.5608
BCGR_0561	mmpS2	89.5184	90.5513	129.241	98.7001	80.4	91.331	115.866	99.0766	83.1554	87.4483	85.6391	74.841	52.8001	62.277	78.8816	115.089	65.8314
BCGR_0562	mmpL2	105.939	80.7502	102.347	114.471	65.9459	117.286	236.226	108.403	90.1705	60.5649	62.5795	80.5178	35.6424	81.4644	43.1397	93.1589	47.2165
BCGR_0563	BCGR_0563	86.4101	100.227	98.4357	107.03	35.0233	114.188	350.284	141.017	137.136	105.515	108.924	123.844	143.906	169.466	109.138	38.089	109.067
BCGR_0564	hemA	391.333	331.439	464.894	369.076	240.119	299.684	461.032	421.458	464.082	450.317	495.085	465.274	493.393	488.241	450.037	255.01	429.592
BCGR_0565	hemC	804.785	621.888	824.796	655.363	372.52	375.39	714.077	903.302	905.603	923.902	1085.58	1002.74	1164.94	980.006	967.503	314.542	964.432
BCGR_0566	hemD	882.932	602.418	868.881	878.265	379.722	400.006	838.906	915.927	883.482	965.989	1210.2	1092.18	1312.99	1073.64	1052.21	335.371	1015.2
BCGR_0567	hemB	719.89	469.873	811.429	766.238	311.724	408.463	774.477	870.307	861.071	949.634	1131.24	868.582	1101.9	1018	789.466	257.358	980.257
BCGR_0568	BCGR_0568	640.851	424.14	847.193	617.297	255.237	444.309	556.134	799.768	912.099	983.883	1180.82	656.441	1006.16	800.777	796.377	243.52	982.788
BCGR_0569	BCGR_0569	211.532	125.866	201.793	277.305	80.2351	142.063	178.188	375.345	276.231	309.581	368.319	272.457	470.573	317.405	246.702	118.076	314.447
BCGR_0570	BCGR_0570	177.411	197.895	144.193	123.715	251.294	134.601	200.113	123.413	132.774	170.637	192.015	428.617	189.72	206.51	915.05	894.199	482.874
BCGR_0571	BCGR_0571	98.5075	152.089	100.486	126.49	212.528	188.914	105.656	83.26	128.973	128.201	70.0226	158.933	151.101	123.664	118.021	209.49	122.008
BCGR_0572	BCGR_0572	137.752	124.029	147.893	127.839	211.255	169.149	169.25	139.944	145.859	98.8913	82.1189	68.7018	103.991	96.2836	87.8142	256.707	113.345
BCGR_0573	BCGR_0573	99.2227	90.4212	95.4657	119.528	124.75	121.165	137.363	89.6228	86.1322	80.2277	63.3825	119.574	68.8517	86.1741	79.7529	136.267	77.4499
BCGR_0574	BCGR_0574	95.7158	166.746	119.89	217.054	146.951	93.0038	219.659	124.63	145.676	77.9186	122.091	88.9137	33.2091	153.259	111.285	205.095	123.714
BCGR_0575	BCGR_0575	75.4438	64.118	125.906	113.463	86.6326	70.2936	103.598	125.596	73.5471	100.327	70.2552	52.6646	32.2713	52.7251	54.6406	98.7024	91.2017
BCGR_0576	BCGR_0576	29.2465	10.7578	31.5499	4.98975	22.0426	59.4191	14.644	30.0036	26.7909	30.8428	8.37877	25.4039	22.1394	14.0928	3.90475	65.1094	21.33
BCGR_0577	BCGR_0577	42.6968	63.7558	69.9666	31.4794	42.1403	103.717	47.033	60.8896	42.2548	18.6203	12.3569	48.5663	38.0928	34.3512	29.1134	82.1528	70.138
BCGR_0578	gabP	203.809	160.588	167.454	207.35	128.455	210.541	204.813	170.71	163.933	109.59	131.353	128.115	103.712	155.883	129.18	149.729	141.131
BCGR_0579	BCGR_0579	51.8461	41.3198	44.7435	86.2432	36.9047	89.3048	59.7074	55.2339	38.5881	47.4817	37.1332	48.7871	27.8001	32.7898	20.7662	25.9698	25.2082
BCGR_0580	hemL	435.653	277.083	297.382	321.295	186.562	204.576	357.916	286.475	340.89	331.371	326.663	321.937	313.931	350.43	331.675	145.398	329.241
BCGR_0581	BCGR_0581	389.229	227.345	295.792	222.879	121.397	202.501	259.956	278.014	355.145	345.236	431.173	292.833	317.94	272.102	281.315	112.578	343.402
BCGR_0582	BCGR_0582	439.433	238.291	395.415	298.985	139.104	177.542	291.102	343.439	348.071	439.782	460.925	232.057	272.444	335.174	218.448	146.07	395.744
BCGR_0583	ccdA	327.827	167.015	343.578	276.182	105.805	158.106	229.324	263.801	283.314	309.727	374.351	213.393	257.371	301.233	190.65	121.592	330.828
BCGR_0584	BCGR_0584	314.52	169.912	338.259	259.048	99.9238	165.073	268.698	326.331	326.394	363.033	385.253	247.688	256.084	323.991	200.191	130.009	328.45
BCGR_0585	ccsA	239.29	142.649	153.711	131.131	131.374	144.156	168.698	192.762	174.811	197.524	233.983	218.728	130.844	214.351	113.16	160.56	192.482
BCGR_0586	BCGR_0586	487.824	481.534	328.74	428.268	439.238	419.809	376.416	390.729	414.079	435.009	400.331	460.35	409.369	374.22	455.125	392.432	458.369
BCGR_0587	BCGR_0587	259.23	306.896	246.089	335.145	339.62	419.809	323.632	235.028	243.072	309.51	331.959	339.425	335.781	332.061	224.198	338.569	375.882
BCGR_0588	BCGR_0588	187.82	144.469	132.331	198.272	59.4735	94.1005	148.705	50.9495	142.311	180.968	145.33	56.0803	77.3835	69.9986	116.369	104.206	161.665
BCGR_0589	BCGR_0589	0	26.2222	6.15223	7.2975	7.16385	22.6697	8.56672	0	44.0794	14.2445	17.5056	18.5766	21.5859	5.15268	5.7107	85.7003	37.4341
BCGR_0590	PE_PGRS6a	18.267	24.9994	20.8262	22.1824	18.8067	29.2343	27.2241	24.718	23.0083	17.3853	24.1874	14.5447	8.20191	22.0702	17.7535	30.2607	11.4939
BCGR_0591	PE_PGRS6b	0	0	0	0	0	0	0	0	0	0	0	0	0	0	0	0	0
BCGR_0592	fabH	71.2884	59.312	59.3251	60.8125	56.2874	36.8832	53.0321	64.2934	57.7231	83.6582	47.9321	41.2814	44.9707	70.5426	26.514	62.3481	53.4773
BCGR_0593	menA	60.5166	40.8099	47.874	51.8048	42.054	31.98	60.8149	59.9048	34.1001	17.5018	42.0613	38.0409	13.261	33.765	26.507	24.6994	44.2907
BCGR_0594	pnp	41.0856	47.4967	44.5747	44.0604	56.2295	43.3433	55.6028	44.8356	37.7032	33.6851	28.5375	26.1708	18.735	28.7772	17.2398	63.2421	35.1583
BCGR_0595	galE3	105.495	76.0063	85.5963	94.7618	86.3815	75.3465	76.4797	65.747	84.0419	43.4905	70.2255	61.0246	45.0489	50.78	54.293	98.2586	58.8337
BCGR_0596	BCGR_0596	209.554	179.057	176.587	225.337	197.83	201.087	169.901	202.242	194.269	166.484	168.464	133.171	192.828	163.851	168.215	194.429	152.103
BCGR_0597	BCGR_0597	290.338	233.086	278.901	233.52	350.233	342.564	258.905	396.047	248.151	257.456	236.521	220.167	307	210.687	177.666	490.925	225.529
BCGR_0598	BCGR_0598	599.488	722.566	612.31	504.578	811.12	621.592	581.101	657.128	620.199	616.137	599.975	610.423	669.989	653.611	498.88	793.001	601.552
BCGR_0599	BCGR_0599	539.767	546.953	502.292	449.18	701.338	472.026	342.669	538.832	434.756	557.639	433.564	632.227	709.674	504.445	516.31	683.515	533.308
BCGR_0600	BCGR_0600	60.5262	66.4453	53.4493	106.986	75.2042	65.6497	62.0215	89.1962	93.9652	68.7517	70.3394	67.2457	41.023	69.9459	62.0167	118.92	54.2033
BCGR_0601	BCGR_0601	163.834	136.588	138.904	157.626	128.631	167.252	110.415	187.823	129.735	149.409	165.564	104.029	112.247	156.183	171.067	122.731	150.846
BCGR_0602	menE	142.255	157.766	221.684	273.405	135.778	156.544	167.086	185.973	211.02	240.155	223.764	139.197	186.721	194.184	180.603	137.456	239.707
BCGR_0603	BCGR_0603	298.757	336.474	470.25	335.252	323.437	272.335	318.919	470.551	325.868	451.311	429.842	318.807	374.014	359.157	287.231	211.187	382.166
BCGR_0604	BCGR_0604	56.8634	108.272	119.075	156.936	95.518	87.7536	99.4844	133.564	115.86	114.364	141.551	141.156	109.09	108.594	51.5805	98.2942	119.861
BCGR_0605	pitA	281.308	299.108	299.664	331.705	309.862	276.23	299.22	271.97	289.176	343.504	322.305	290.352	266.467	312.612	210.941	281.567	304.886
BCGR_0606	BCGR_0606	101.281	156.113	215.567	156.133	517.574	187.449	148.755	205.141	250.581	213.484	225.809	241.928	220.879	174.153	122.182	398.606	134.131
BCGR_0607	BCGR_0607	181.373	139.377	186.861	180.088	355.521	174.185	116.159	170.258	164.696	115.244	141.469	135.179	170.492	126.459	137.831	366.687	163.554
BCGR_0608	menB	837.098	903.208	721.178	719.615	1836.73	1081.01	655.592	717.273	757.785	859.946	688.069	859.168	819.965	840.888	913.712	1568.53	711.711
BCGR_0609	BCGR_0609	2790.63	2608.98	1813.42	1776.91	3327.36	2661.67	2325.49	1890.23	2033.26	2094.73	2182.26	3046.81	3038.8	2307.2	4144.97	2736.49	2130.56
BCGR_0610	BCGR_0610	1171.11	1095.16	655.032	695.409	1407.49	1097.92	1108.63	810.097	884.47	1039.01	856.747	1500.7	1279.28	1021.44	1320.18	1389.13	888.143
BCGR_0611	BCGR_0611	65.8046	36.3076	28.3949	11.2269	44.0852	29.0637	59.308	0	0	3.65244	24.2386	14.2897	4.15114	19.818	43.9285	14.6496	15.9975
BCGR_0612	fadD8	70.4106	71.6123	90.8567	81.7754	66.455	98.1371	73.7469	71.1402	94.8648	83.8637	63.9167	91.9066	62.8755	65.7707	52.1274	64.3061	65.747
BCGR_0613	BCGR_0613	128.362	113.467	124.874	93.8638	93.2099	225.292	152.226	102.391	95.7694	103.789	95.793	108.191	79.0414	111.482	77.2749	103.364	92.7736
BCGR_0614	menC	69.1281	52.4443	47.0912	63.0648	53.95	83.9617	32.7862	67.5081	53.2097	48.6541	63.539	32.8722	37.309	54.7074	53.5819	44.6723	60.593
BCGR_0615	bpoC	93.4412	51.8461	91.6987	88.7909	65.3735	47.1207	102.931	97.5402	89.3879	67.1604	98.5108	73.4589	43.5002	83.0698	47.7701	91.2398	75.9121
BCGR_0616	menD	192.251	180.673	204.409	184.081	112.04	169.376	191.401	170.777	207.557	213.539	199.344	230.729	218.193	175.655	172.864	118.728	189.157
BCGR_0617	BCGR_0617	189.901	107.328	196.013	156.133	191.591	131.8	109.574	163.275	169.711	142.445	226.352	149.765	173.189	136.606	150.072	208.161	176.047
BCGR_0618	pimB	359.889	290.675	380.26	308.979	227.871	228.304	268.849	378.476	369.413	403.089	381.027	424.232	440.33	294.36	291.003	198.549	378.324
BCGR_0619	ubiE	344.17	324.039	315.204	288.174	402.395	321.556	371.832	276.927	300.115	273.171	521.445	442.677	322.411	325.386	304.247	317.679	324.96
BCGR_0620	BCGR_0620	415.686	339.728	361.512	444.308	486.888	353.085	557.974	411.023	291.262	492.465	1059.63	640.044	320.924	452.341	378.018	431.451	403.42
BCGR_0621	BCGR_0621	154.887	111.472	117.381	95.2645	339.309	110.029	236.57	84.7382	98.3641	46.091	1045.94	507.813	65.9319	69.8522	136.674	219.928	79.3583
BCGR_0622	BCGR_0622	59.6166	56.6966	42.9296	52.3556	54.917	49.0155	64.8292	37.8178	58.2431	36.3987	62.6246	64.5085	45.0812	58.2367	47.7061	57.0867	37.6079
BCGR_0623	grcC1	301.818	277.83	320.063	244.988	268.644	337.346	288.617	289.32	293.863	320.501	400.129	311.085	328.286	295.666	330.405	301.538	293.135
BCGR_0624	htpX	900.713	747.012	401.288	540.066	1058.35	696.151	774.885	511.838	412.295	527.427	457.221	682.653	576.878	543.634	1038.67	994.03	408.689
BCGR_0625	gpdA1	374.706	398.696	248.187	255.413	582.063	345.197	447.806	254.69	263.809	289.746	249.853	317.351	467.899	287.496	517.208	638.424	246.252
BCGR_0626	BCGR_0626	127.113	103.812	66.1965	104.892	162.989	130.339	173.093	94.8163	81.2598	63.1789	66.7155	72.2212	78.8972	68.9845	114.918	173.63	49.5364
BCGR_0627	BCGR_0627	102.428	52.4443	78.0283	106.793	103.09	119.799	114.919	75.7408	78.8413	44.0074	29.8877	63.4323	19.7432	55.297	38.9999	164.898	82.1725
BCGR_0628	BCGR_0628	196.71	130.185	207.005	173.423	146.648	122.683	166.295	161.225	107.75	82.674	129.336	151.527	100.311	112.753	62.4818	208.369	113.036
BCGR_0629	cyp135B1	448.529	340.611	308.002	265.981	296.853	310.57	346.291	279.167	340.458	267.825	312.363	372.841	371.022	324.194	450.095	244.8	347.169
BCGR_0630	BCGR_0630	499.819	773.112	771.448	767.468	614.964	638.487	512.078	964.835	924.512	936.829	878.036	567.735	831.907	924.008	495.355	744.662	1048.72
BCGR_0631	nrdZ	181.926	275.749	337.397	355.917	292.483	283.918	260.428	430.562	340.476	356.8	378.025	177.994	266.475	305.323	173.605	265.835	420.869
BCGR_0632	BCGR_0632	192.671	211.195	189.555	247.852	223.306	247.801	194.488	203.741	202.968	199.337	179.788	161.22	233.848	194.038	210.421	204.171	182.487
BCGR_0633	BCGR_0633	53.1106	15.3496	132.048	56.9561	41.9347	73.7225	16.7155	85.62	143.348	55.5883	40.9888	42.2882	52.6486	90.4861	38.9999	37.16	8.1158
BCGR_0634	BCGR_0634	63.9198	63.2205	60.6795	143.951	74.5825	186.326	150.211	96.1759	91.2451	62.4417	40.287	64.4668	41.3977	62.1145	34.4207	78.2651	75.2101
BCGR_0635	BCGR_0635	266.637	134.857	140.622	203.288	179.096	183.516	177.453	115.728	101.453	78.0056	117.538	168.074	69.3833	69.9292	44.8698	210.85	95.0708
BCGR_0636	BCGR_0636	75.7578	48.8275	50.3847	73.6041	75.3439	80.777	89.3597	68.0901	54.0437	22.5129	25.9566	31.4948	19.539	40.4219	34.9534	77.984	26.5338
BCGR_0637	BCGR_0637	71.0332	71.5775	63.9445	68.9528	121.09	77.7473	80.9454	48.1948	40.6215	49.351	35.6545	26.004	50.9904	74.112	44.9661	122.965	55.0213
BCGR_0638	BCGR_0638	68.9457	51.4757	58.4381	67.7763	158.021	39.8763	106.688	53.4365	55.3093	45.6025	24.7573	32.6765	43.8553	46.7684	34.9573	130.648	46.532
BCGR_0639	BCGR_0639	94.3956	108.988	101.83	119.444	106.058	95.1952	74.8357	63.9387	84.6685	73.7876	86.2807	78.0075	112.644	88.1286	92.4214	110.327	94.8523
BCGR_0640	TB27	164.965	168.457	135.163	158.113	243.137	124.798	114.223	148.313	138.026	170.502	119.357	132.288	117.741	136.624	166.129	230.843	156.291
BCGR_0641	PE_PGRS7	72.5924	69.8188	78.1385	83.081	75.2012	53.6533	76.5564	80.5758	87.3869	67.1355	81.2198	75.6141	69.696	65.601	61.6948	81.3071	69.7574
BCGR_0642	BCGR_0642	141.398	147.59	127.422	109.607	131.384	113.498	161.176	115.271	130.089	138.879	141.706	156.641	191.97	158.857	140.849	112.912	161.113
BCGR_0643	BCGR_0643	0	19.5142	0	0	0	0	0	18.8395	36.4481	0	9.77059	17.2806	35.1399	23.9659	0	17.7158	3.86916
BCGR_0644	BCGR_0644	92.1708	112.103	78.1236	128.189	116.744	131.14	97.9053	91.4395	94.3263	73.3579	100.032	94.3574	121.064	77.4265	95.4805	124.948	95.9511
BCGR_0645	BCGR_0645	56.1666	81.58	44.4328	60.8125	83.5782	79.7637	57.1114	60.0072	54.419	71.2225	46.6817	79.1226	110.928	34.3512	66.6248	84.6423	57.7687
BCGR_0646	BCGR_0646	73.1945	91.0063	97.7119	126.633	191.738	104.458	100.785	137.002	96.5138	108.929	96.7959	87.4194	106.342	96.9916	90.6994	168.04	134.567
BCGR_0647	lpqN	71.9959	99.8503	95.6417	100.699	128.887	100.314	127.191	94.3344	103.515	98.6955	107.021	86.5286	102.745	100.803	59.8501	91.4802	87.1828
BCGR_0648	BCGR_0648	67.3172	61.8819	79.6006	68.1544	90.4048	79.1803	96.4	72.8903	81.2195	49.9693	51.839	39.2126	32.2068	62.6772	36.4236	100.211	57.6056
BCGR_0649	BCGR_0649	59.4015	60.614	97.0754	97.5445	72.3585	62.6549	99.8733	58.6879	83.9257	56.5485	59.1145	46.3637	49.3548	70.1696	34.1494	56.4636	64.3758
BCGR_0650	BCGR_0650	633.77	371.68	536.087	646.783	584.998	555.611	595.76	615.136	606.422	524.86	431.176	425.489	436.197	537.931	399.038	584.769	526.736
BCGR_0651	yrbE2A	541.46	253.941	400.589	470.771	455.685	340.897	422.539	381.7	438.217	367.715	389.599	284.003	433.342	477.301	543.59	337.933	376.53
BCGR_0652	yrbE2B	409.311	318.488	391.551	456.168	396.767	342.646	384.288	434.02	484.616	371.395	394.621	324.903	353.065	426.4	415.24	317.665	376.53
BCGR_0653	mce2A	208.152	138.298	252.773	217.664	215.092	240.317	238.599	222.027	227.834	216.657	230.642	157.175	216.392	259.033	178.23	189.034	204.989
BCGR_0654	mce2B	182.667	97.5708	155.952	179.892	144.943	130.043	175.319	138.941	168.572	161.217	143.302	84.9628	153.109	151.585	171.321	146.156	156.701
BCGR_0655	mce2C	98.0988	64.4129	100.58	98.7131	103.445	123.539	132.944	112.047	110.554	118.212	101.111	90.956	138.831	105.192	117.058	87.7154	125.298
BCGR_0656	mce2Da	117.331	82.369	64.2593	87.5136	57.6434	86.5277	84.1759	69.989	102.312	60.6149	78.5553	57.0114	94.3601	62.1909	91.9014	52.3079	85.9223
BCGR_0657	lprL	151.048	72.1281	95.5937	112.623	88.749	104.721	116.921	95.6808	88.4417	111.164	85.6444	100.115	107.08	80.0626	113.914	86.9749	85.152
BCGR_0658	mce2F	131.771	119.699	104.719	149.055	126.372	136.807	119.304	131.621	131.111	107.27	82.6185	103.004	117.324	115.213	125.039	139.242	124.539
BCGR_0659	BCGR_0659	56.9911	67.2568	123.984	140.379	247.18	110.753	99.4001	103.066	80.7562	95.6883	110.112	100.21	138.414	95.9735	47.0806	139.563	96.5223
BCGR_0660	BCGR_0660	72.3434	63.421	60.0916	132.373	56.6444	63.2642	79.6904	65.9381	59.2282	64.0451	65.1373	48.9616	42.6699	50.3285	31.8737	62.0054	90.9253
BCGR_0661	BCGR_0661	87.5846	136.457	100.347	104.149	139.104	114.449	138.066	109.455	110.317	89.4315	105.374	110.618	106.358	106.555	93.1454	107.241	95.7054
BCGR_0662	BCGR_0662	423.708	206.16	280.033	312.031	212.445	198.034	283.588	339.868	303.996	304.538	255.945	247.688	279.128	316.268	216.613	151.043	252.429
BCGR_0663	BCGR_0663	56.3544	56.2446	60.6307	76.1479	103.824	15.3321	72.0101	37.1784	58.2047	48.1698	42.6224	84.3576	57.8753	43.3124	28.1397	77.2821	54.2524
BCGR_0664	BCGR_0664	37.3292	19.5792	9.84357	46.704	129.904	84.6334	95.9472	54.0065	23.509	45.5824	39.2126	102.378	63.3187	57.71	18.2742	20.3141	57.6763
BCGR_0665	BCGR_0665	0	0	0	0	0	0	0	0	0	0	0	0	0	0	0	0	0
BCGR_0666	BCGR_0666	31.2917	24.8257	37.8599	41.4533	25.4338	39.3478	38.5249	39.9456	20.866	12.3621	1.65734	19.0529	10.2182	25.6109	10.8132	33.8068	9.84461
BCGR_0667	BCGR_0667	93.1472	82.9628	70.9071	54.4221	72.8527	64.8925	129.711	28.9865	40.9526	16.0955	15.0331	53.176	20.7322	29.1112	21.9394	109.748	31.0189
BCGR_0668	tcrA	46.9296	41.5938	38.1863	28.9384	35.8192	63.8399	60.5578	32.5901	47.2883	22.9222	19.9202	29.8934	13.026	23.0982	26.5843	82.0884	13.6255
BCGR_0669	BCGR_0669	17.9467	56.4785	54.4236	42.101	90.9258	46.5019	16.4745	38.947	75.3494	36.5244	24.2386	9.52647	39.4358	39.636	54.9106	51.2737	28.7955
BCGR_0670	lpqO	69.4637	112.696	65.3052	81.2408	107.574	55.7571	80.9541	70.7852	63.4008	63.9236	59.3719	56.9122	61.4745	69.3694	73.9249	117.102	78.0719
BCGR_0671	BCGR_0671	80.8799	58.7376	34.4525	52.542	28.6554	42.3167	68.5337	21.6026	39.1817	22.7912	39.2126	19.8151	43.1719	16.4886	4.56856	7.6178	33.2748
BCGR_0672	BCGR_0672	293.529	183.959	117.366	164.662	80.8229	113.155	209.116	162.019	156.727	89.6064	157.281	231.176	153.869	147.974	186.257	99.6174	129.686
BCGR_0673	BCGR_0673	141.74	101.505	120.068	108.286	110.924	114.567	116.065	96.9068	135.082	101.856	117.457	142.82	149.709	106.378	157.505	69.1131	110.692
BCGR_0674	BCGR_0674	97.0876	42.7571	53.2932	46.4809	18.2518	44.2805	50.1999	37.8389	57.4	38.7112	33.8963	47.329	38.4972	35.4452	48.0135	72.7816	47.6868
BCGR_0675	BCGR_0675	159.332	115.122	159.058	131.711	429.831	176.934	117.009	128.43	167.239	185.294	165.663	81.5559	157.946	158.351	105.857	181.155	125.795
BCGR_0676	BCGR_0676	116.073	156.55	106.516	130.702	211.708	148.875	143.205	120.91	206.143	160.162	129.594	107.208	127.26	87.6724	141.489	125.068	170.099
BCGR_0677	BCGR_0677	405.218	350.549	281.707	437.85	475.076	346.011	238.966	365.965	371.195	369.857	289.304	208.58	264.144	387.807	249.467	471.101	245.183
BCGR_0678	BCGR_0678	164.965	136.673	126.773	185.755	191.036	192.349	181.718	151.382	106.859	164.028	125.192	127.597	137.365	131.159	62.2985	259.698	128.562
BCGR_0679	BCGR_0679	152.315	163.039	193.811	192.836	208.605	194.2	179.324	162.299	188.296	124.486	118.276	143.736	129.739	135.091	105.337	186.498	176.718
BCGR_0680	BCGR_0680	243.817	300.492	372.459	224.842	333.022	355.362	347.299	408.698	410.349	377.287	304.693	328.02	274.2	423.355	194.472	488.981	339.493
BCGR_0681	BCGR_0681	178.486	160.485	173.473	175.459	281.856	198.205	168.526	168.217	204.473	129.731	144.637	150.237	165.138	140.784	136.058	247.683	161.828
BCGR_0682	BCGR_0682	122.832	102.928	98.0332	128.9	121.183	94.6335	102.08	133.754	126.791	135.123	103.725	111.981	115.747	119.427	105.408	108.127	111.953
BCGR_0683	BCGR_0683	0	0	0	0	0	0	0	0	0	0	0	0	0	0	0	0	0
BCGR_0684	BCGR_0684	36.0849	28.5297	17.7184	35.028	30.9478	24.181	39.7496	45.3654	25.8599	2.27912	15.1249	13.8705	23.3128	18.1374	9.13712	48.7539	24.6233
BCGR_0685	BCGR_0685	1108.21	616.221	698.278	627.585	723.549	612.081	1032.29	671.705	705.271	724.096	673.967	863.813	1017.24	623.474	790.932	1137.91	669.655
BCGR_0686	BCGR_0686	482.987	336.748	330.278	483.94	814.417	493.165	405.792	312.669	327.374	282.391	256.135	309.61	329.469	336.28	213.4	621.452	240.804
BCGR_0687	BCGR_0687	195.003	158.116	194.668	141.593	408.446	133.086	191.792	143.077	219.301	209.77	243.511	201.478	199.75	252.251	192.63	466.164	222.246
BCGR_0688	galT	133.093	97.719	85.9755	127.106	246.654	106.366	90.2216	112.798	126.473	105.782	101.4	131.055	82.5184	89.7479	83.275	239.141	114.566
BCGR_0689	galK	71.7869	46.6812	68.283	92.2212	116.511	47.3323	80.0188	65.2825	71.0438	51.6559	46.1687	44.9105	32.6161	58.8877	45.1836	163.239	55.7627
BCGR_0690	BCGR_0690	89.8665	23.3086	60.1552	103.787	108.254	47.0186	45.6892	30.0036	100.131	33.7647	34.2333	60.546	47.9687	18.3206	25.3809	118.499	29.5776
BCGR_0691	BCGR_0691	85.2124	68.5411	49.5427	55.8753	99.3009	57.8588	78.0335	43.6686	43.3197	20.6851	34.6646	57.2217	37.7576	40.1331	70.8655	86.7374	46.6726
BCGR_0692	BCGR_0692	43.3144	45.8058	45.1683	55.4241	87.0544	65.0438	61.8105	30.7632	52.6969	42.0724	21.7159	40.7588	44.4014	31.9596	46.9868	85.5797	27.378
BCGR_0693	BCGR_0693	223.243	241.861	176.605	236.954	613.563	263.146	326.543	165.196	198.213	198.864	154.873	136.957	259.031	215.806	239.178	452.587	140.929
BCGR_0694	BCGR_0694	139.042	192.296	132.366	179.121	484.103	137.392	166.142	194.341	164.741	169.783	130.497	170.755	127.553	170.195	154.016	421.288	141.166
BCGR_0695	BCGR_0695	187.185	138.035	157.668	147.846	379.591	121.69	179.493	133.263	162.833	151.284	137.62	139.392	122.414	139.189	126.575	321.531	142.606
BCGR_0696	BCGR_0696	225.901	489.48	407.219	354.45	573.108	269.877	338.589	360.043	247.218	397.942	293.428	465.89	467.695	392.585	388.871	675.627	413.954
BCGR_0697	BCGR_0697	450.603	373.28	372.753	412.094	583.643	280.037	347.708	381.222	390.377	314.217	464.414	371.532	419.021	410.699	440.06	688.963	444.072
BCGR_0698	BCGR_0698	711.263	522.258	415.917	470.537	699.968	535.256	514.895	457.789	482.629	495.095	465.358	505.697	723.466	460.521	802.472	702.266	453.196
BCGR_0699	recD	105.852	67.7406	55.9682	83.1105	115.915	75.5656	95.1857	65.1641	62.5819	52.4277	52.2738	61.9221	80.5725	68.3445	75.7461	146.14	51.9919
BCGR_0700	recBb	29.6263	11.9873	37.4993	43.09	45.0299	35.9836	37.5304	19.288	20.5238	9.94854	10.6701	16.5125	15.4185	13.7405	34.8081	38.089	7.92257
BCGR_0701	recBa	47.4582	43.9177	42.2024	44.5327	50.0991	46.1135	72.5023	41.7979	33.815	28.1295	22.6131	32.8228	30.528	26.6241	26.7093	54.7158	31.3109
BCGR_0702	recC	54.9625	50.2472	39.2219	47.5866	63.1567	45.1466	51.4939	43.5298	40.502	32.8653	31.8864	27.0697	27.1299	26.4673	46.809	65.91	25.1531
BCGR_0703	echA3	359.347	262.222	381.863	367.392	244.559	199.337	333.807	396.901	324.262	348.745	397.197	257.297	294.946	354.469	308.181	252.832	379.361
BCGR_0704	BCGR_0704	196.528	187.815	200.78	217.081	200.691	192.051	195.457	220.315	186.007	229.695	207.287	163.635	197.157	200.899	205.338	182.882	224.034
BCGR_0705	BCGR_0705	236.575	297.919	226.443	240.388	193.845	307.342	273.559	209.899	234.596	212.271	235.958	197.734	284.789	248.541	209.232	235.256	213.909
BCGR_0706	BCGR_0706	196.803	124.154	130.578	184.672	81.8726	178.89	160.844	154.304	127.94	62.0169	74.3097	96.0424	44.0529	138.807	60.6033	139.919	71.3031
BCGR_0707	BCGR_0707	0	11.0409	12.9521	76.8158	22.6227	23.8628	36.0704	21.3183	15.4665	9.99614	22.1124	6.51811	17.0415	0	0	40.0937	17.513
BCGR_0708	rpmG2	94.4339	134.857	171.384	135.525	51.1704	134.939	67.3099	303.786	216.899	217.059	267.586	190.189	73.238	209.788	97.8977	190.445	285.212
BCGR_0709	BCGR_0709	226.949	335.116	407.053	352.483	284.752	309.866	275.859	365.138	411.531	389.409	486.194	401.909	310.892	339.623	146.539	213.203	379.835
BCGR_0710	BCGR_0710	254.517	225.914	313.205	259.24	276.535	300.149	270.78	336.124	294.548	362.587	371.169	254.617	243.03	376.182	215.649	263.693	360.671
BCGR_0711	BCGR_0711	227.253	248.718	371.344	316.371	236.793	199.095	211.347	483.471	279.199	271.811	363.111	264.003	231.37	309.778	161.404	198.428	464.253
BCGR_0712	secE	894.825	1341.54	1455.27	971.199	1781.23	1098.97	1192.99	1405.17	1353.22	1677.69	1413.42	1609.97	1261.84	1446.57	1201.36	1549.42	1503.53
BCGR_0713	nusG	916.309	1141.05	1269.57	1058.9	1683.35	1126.84	1162.78	1262.03	1336.93	1507.49	1375.25	1461.26	1465.86	1416.02	1076.19	1490.09	1461.17
BCGR_0714	rplK	780.954	1424.43	1954.95	1400.3	1923.72	1249.21	1447.36	1759.93	1713.86	1931.14	1856.82	1953.79	1070.24	1948.65	1169.3	1856.51	1796.37
BCGR_0715	rplA	1419.62	1888	2280.5	1982.69	2831.54	1866.09	1756.9	2165.98	2489.53	2340.28	2431.21	2611.22	2169.57	2227.88	1760.64	2659.78	2359.55
BCGR_0716	mmaA4	142.741	144.72	214.16	194.908	187.711	147.305	138.802	187.997	197.148	208.559	214.5	141.088	114.761	173.495	104.094	141.026	175.851
BCGR_0717	mmaA3	101.256	73.9148	132.128	116.564	68.2729	51.7295	96.5912	134.11	105.843	98.7874	97.2797	63.1688	57.9488	74.0049	32.1946	134.206	115.01
BCGR_0718	mmaA2	196.583	100.518	130.735	204.736	125.367	121.745	208.219	150.956	156.455	125.299	115.245	104.063	56.9629	130.248	61.8659	144.156	111.494
BCGR_0719	mmaA1	95.3823	114.756	90.0327	142.39	92.8555	93.7329	124.173	70.5659	114.678	48.3089	60.9953	39.6992	31.5892	61.7603	47.755	95.5543	56.8106
BCGR_0720	lipG	202.921	127.117	172.751	202.01	92.9877	143.124	166.796	198.501	171.258	123.264	143.755	119.743	113.648	110.561	101.355	103.42	141.583
BCGR_0721	BCGR_0721	96.9949	72.4175	122.771	105.968	52.971	49.8161	93.8714	99.2324	94.2455	119.709	134.743	100.399	46.1525	100.529	38.1561	21.2077	114.498
BCGR_0722	BCGR_0722	43.1371	27.4405	34.1253	42.5644	30.7242	33.9208	53.1516	32.041	29.5473	16.6983	16.1167	22.4849	20.0584	22.246	27.1044	45.4672	22.0008
BCGR_0723	BCGR_0723	38.7117	25.1733	14.2185	25.9467	25.4715	9.40372	39.5973	19.2023	30.4747	20.2588	25.5193	26.4201	11.5125	26.5649	12.1828	13.5428	24.4015
BCGR_0724	BCGR_0724	46.1995	34.6167	12.1826	26.0109	35.9375	27.9318	36.1894	29.4095	21.3366	11.2828	14.3281	11.4443	29.9211	25.1682	28.6477	74.1667	15.3745
BCGR_0725	BCGR_0725	46.6615	31.4666	43.0656	116.76	28.6554	37.7828	51.4003	54.0065	44.0794	66.4743	52.5169	24.7688	21.5859	30.9161	39.9749	57.1335	49.9122
BCGR_0726	rplJ	145.98	96.0991	100.36	125.566	91.249	113.137	112.947	135.77	129.146	117.776	136.133	149.443	97.6793	101.326	107.195	112.778	86.4401
BCGR_0727	rplL	121.106	67.2568	48.8421	131.466	43.7487	62.2983	41.8527	90.6979	74.7743	72.4911	71.6261	96.4282	46.1379	44.0534	33.1308	72.689	93.9822
BCGR_0728	BCGR_0728	202.531	110.691	103.672	116.76	90.234	124.764	113.737	95.3731	94.2028	101.025	83.4311	69.5635	127.678	112.263	84.567	121.561	82.833
BCGR_0729	BCGR_0729	316.034	71.8759	53.9239	59.8919	133.002	93.328	88.0563	50.5638	61.6605	36.699	46.5887	37.0052	52.0298	58.7118	74.6259	132.022	62.6388
BCGR_0730	mkl	587.076	217.247	190.591	252.922	136.9	182.075	196.246	179.487	184.282	209.088	224.405	248.423	347.809	190.817	363.316	210.224	205.376
BCGR_0731	BCGR_0731	199.703	163.16	173.174	216.222	173.347	242.556	253.829	183.355	176.56	133.652	148.69	134.547	74.618	160.306	126.904	211.606	188.968
BCGR_0732	BCGR_0732	216.643	119.873	219.723	130.313	184.213	194.311	110.143	188.058	192.41	247.583	127.541	128.267	192.731	103.054	89.7396	68.0161	207.967
BCGR_0733	BCGR_0733	107.68	137.162	179.834	336.808	209.405	122.067	204.283	129.823	210.978	168.012	191.215	195.293	99.6274	178.362	92.2498	175.795	169.573
BCGR_0734	BCGR_0734	231.532	262.461	307.893	338.551	316.649	237.393	234.705	246.605	283.575	298.332	268.58	299.714	273.027	239.988	192.964	288.711	312.996
BCGR_0735	BCGR_0735	1328.06	1159.15	1069.54	1085.27	1083.76	992.04	1269.63	1464.41	1396.48	1093.3	1152.68	1349.58	1195.53	1408.4	1054.28	1367.3	1360.85
BCGR_0736	BCGR_0736	921.848	739.337	924.335	836.543	852.673	766.714	881.745	974.751	938.928	898.678	935.911	1178.03	855.54	766.618	997.283	794.295	955.636
BCGR_0737	BCGR_0737	19.4423	48.074	23.9253	30.4063	31.8393	8.39617	42.8336	3.75045	27.2095	11.8704	11.6704	13.7605	16.4892	25.7634	9.51783	34.3859	10.3984
BCGR_0738	BCGR_0738	76.8542	7.4039	8.6855	24.0388	30.341	3.55603	40.314	38.1222	9.21923	26.8132	6.59036	26.2258	12.6976	12.1239	21.4991	89.6212	1.95734
BCGR_0739	atsD	218.306	173.572	225.478	223.37	198.188	175.297	256.567	238.163	237.676	262.234	234.771	201.168	235.309	233.048	185.815	216.063	230.348
BCGR_0740	BCGR_0740	134.892	116.955	200.356	180.823	129.33	165.843	166.786	145.77	183.773	179.842	245.389	122.748	191.026	171.452	84.9024	185.389	153.123
BCGR_0741	BCGR_0741	114.607	237.38	265.517	176.676	399.667	389.759	243.475	270.032	252.619	219.915	187.955	84.7354	312.428	238.65	126.237	350.82	210.157
BCGR_0742	rpoB	1276.63	1707.48	2242.62	2070.71	2309.67	1489.27	1727.09	2219.34	2308.94	2437.19	2274.68	2259	1993.7	2237.68	1511.54	2302.01	2445.86
BCGR_0743	rpoC	1010.7	1123.11	1674.42	1709.95	1248.26	956.131	1290.54	1808.21	1750.53	1890.9	1816.23	1399.81	1347.28	1674.05	1106.41	1307.81	1984.23
BCGR_0744	BCGR_0744	0	0	25.2399	0	0	0	0	6.92391	0	0	0	0	0	0	0	0	0
BCGR_0745	BCGR_0745	319.263	309.145	576.367	399.442	188.522	230.674	306.598	667.975	314.485	429.834	394.338	189.025	363.552	379.671	420.788	230.539	433.448
BCGR_0746	BCGR_0746	202.346	234.109	270.39	236.082	239.843	178.61	237.397	284.846	267.455	268.815	250.457	177.031	182.364	241.32	181.167	260.295	269.641
BCGR_0747	end	872.981	498.325	370.593	593.03	523.272	543.594	641.996	406.65	429.76	532.996	436.188	460.132	641.605	569.442	713.273	463.692	498.464
BCGR_0748	lpqP	293.516	259.684	215.328	213.04	180.252	265.698	207.259	184.014	215.657	212.136	232.656	193.756	326.4	255.141	283.693	225.77	214.676
BCGR_0749	fadE8	225.144	192.006	198.05	184.386	159.9	205.961	181.747	210.357	189.054	185.729	183.374	133.651	242.096	198.516	193.512	127.665	202.529
BCGR_0750	echA4	253.433	210.447	181.619	204.237	167.538	240.458	221.147	216.544	234.715	179.004	156.153	139.275	281.376	173.841	180.991	209.307	158.401
BCGR_0751	BCGR_0751	99.3896	146.235	104.154	90.8403	110.579	137.962	106.64	80.6736	57.7158	76.4435	79.0296	85.3034	109.273	120.585	95.7312	153.304	82.1514
BCGR_0752	echA5	173.213	310.693	192.956	186.86	386.414	247.306	127.203	167.747	125.411	174.099	162.856	281.464	309.071	154.58	340.046	256.812	143.056
BCGR_0753	mmpL5	1421.87	2196.29	856.202	700.685	1842.61	1839.65	1139.31	671.199	622.568	744.335	713.35	2805.02	1583.2	858.231	3049.11	1491.11	589.839
BCGR_0754	mmpS5	2543	4446.4	1536.77	1455.42	4763.21	3417.89	2528.08	1102.79	1068.59	1641.6	1441.58	5795.56	2834.85	1706.51	5236.27	3958.06	1033.15
BCGR_0755	BCGR_0755	1373.15	2518.57	816.9	559.619	3206.35	2040.72	1236.85	623.152	544.834	931.652	694.425	2724.57	1591.48	837.844	3837.32	2524.24	600.521
BCGR_0756	BCGR_0756	851.685	1551.94	442.005	371.252	1635.86	1517.18	801.778	353.926	336.658	564.248	432.372	1666.48	871.82	562.292	2051.42	1431.11	334.363
BCGR_0757	BCGR_0757	288.315	711.196	261.095	277.661	768.803	740.911	313.416	246.981	176.796	331.214	223.731	682.653	423.821	278.999	1016.78	942.935	215.069
BCGR_0758	BCGR_0758	360.849	807.223	358.306	282.559	1267.71	706.085	383.789	343.481	278.974	417.839	304.738	798.547	419.63	385.833	844.27	1057.35	262.205
BCGR_0759	BCGR_0759	344.237	536.689	336.031	337.834	1140.4	681.241	401.809	345.422	245.632	351.895	360.421	616.077	329.815	347.348	466.132	1187.14	251.672
BCGR_0760	rpsL	462.882	595.767	651.644	763.611	1524.47	534.4	726.458	652.398	705.271	782.498	797.697	770.806	682.115	709.008	617.669	1535.75	845.18
BCGR_0761	rpsG	606.302	749.586	1017.27	966.803	1624.41	739.291	912.328	1074.97	1014.48	1177.06	1138.2	1113.81	889.56	1077.8	702.743	1630.31	1240.92
BCGR_0762	fusA1	496.747	741.392	971.737	876.948	1341.33	605.816	709.744	1018.97	946.054	1040	1077.27	885.962	793.944	966.531	634.197	1336.37	1180.26
BCGR_0763	tuf	622.153	1071.08	1580.05	1386.71	1676.74	1042.31	1068.57	1473.95	1309.18	1534.72	1722.17	1184.16	1024.38	1416.79	791.73	1524.52	1847.3
BCGR_0764	BCGR_0764	194.13	175.077	238.688	233.74	243.463	240.901	269.24	322.821	290.917	323.447	290.62	181.576	193.949	269.644	189.784	284.952	307.729
BCGR_0765	fabG	236.689	278.943	172.084	254.884	350.925	268.313	280.591	193.719	168.936	213.323	183.682	206.407	236.194	198.639	195.322	379.51	182.047
BCGR_0766	BCGR_0766	161.271	164.42	114.277	151.329	215.444	178.981	165.02	108.146	152.587	153.061	151.056	128.408	151.155	128.121	199.804	229.283	125.087
BCGR_0767	BCGR_0767	109.792	69.1031	60.7985	82.4189	124.735	106.681	161.256	98.4824	96.8019	134.066	84.0271	52.4516	73.6461	99.4164	53.7478	103.064	74.3789
BCGR_0768	BCGR_0768	481.882	418.268	526.903	392.185	328.746	361.602	524.514	418.302	454.316	438.696	463.524	474.862	572.093	405.26	516.415	349.344	454.721
BCGR_0769	BCGR_0769	192.867	146.844	136.58	221.844	127.517	148.109	150.774	91.811	131.259	101.611	104.334	153.567	88.5023	137.061	131.346	135.216	80.6914
BCGR_0770	BCGR_0770	0	17.4814	10.2537	36.4875	0	12.5943	0	16.877	12.2443	0	5.83521	5.16017	8.99414	0	0	0	6.93225
BCGR_0771	BCGR_0771	82.0111	82.0038	93.9614	106.146	36.4705	90.6787	105.916	78.5549	97.9543	86.3303	129.86	76.5582	15.6989	118.043	16.6129	51.9396	107.387
BCGR_0772	pqqE	69.0399	115.056	204.028	145.205	73.1005	90.9871	157.348	182.547	150.43	223.842	217.927	121.949	69.934	162.993	58.8552	68.0161	190.99
BCGR_0773	lldD1	126.154	139.499	180.383	147.053	89.503	127.909	145.008	155.762	197.389	214.804	219.416	136.01	93.5209	155.229	64.4432	92.1044	186.909
BCGR_0774	BCGR_0774	77.0685	76.5404	160.734	86.7811	59.376	80.331	91.0696	160.56	143.843	134.318	176.634	85.9099	70.9807	118.837	42.1872	111.522	140.893
BCGR_0775	BCGR_0775	58.1204	39.1941	57.9956	49.5796	39.5457	48.1309	61.1129	37.8389	53.2405	57.6635	67.4952	25.768	38.4972	34.57	44.1336	57.4166	42.035
BCGR_0776	BCGR_0776	55.7345	37.5851	44.6037	48.0419	47.162	62.9713	79.2421	45.568	52.6504	27.302	33.8442	26.8329	23.3848	23.6164	16.1803	81.7327	21.8366
BCGR_0777	BCGR_0777	229.214	187.695	220.185	299.582	120.654	159.085	243.475	149.228	350.573	234.909	235.865	221.616	102.249	238.65	102.191	300.703	271.452
BCGR_0778	BCGR_0778	72.2703	78.4016	146.659	144.476	83.9401	88.5415	109.031	148.654	126.648	110.311	122.363	102.578	55.6001	94.726	27.6882	55.7869	120.159
BCGR_0779	BCGR_0779	1102.91	1037.99	1665.1	1664.21	1220.65	836.128	1112.56	1732.42	1661.41	1901.73	1878.79	1521.51	1415.7	1552.5	1231.14	1701.64	1972.72
BCGR_0780	rpsJ	2830.19	2755.9	5001.4	4037.95	3112.76	2409.21	3369.58	4463.48	4527.02	4783.55	5758.33	4888.2	4666.37	4291.88	2761.29	3218.9	5136.39
BCGR_0781	rplC	890.421	790.995	1572.49	1310.87	906.983	644.734	944.697	1519.86	1539.41	1694.53	1796.18	1555.44	1343.67	1440.86	889.612	1085.01	1737.77
BCGR_0782	rplD	880.457	887.807	1723.72	1528.57	1124.47	686.837	1040.24	1798.61	1719.45	1989.14	2212.59	1563.53	1698.93	1663.58	951.443	914.816	1879.13
BCGR_0783	rplW	458.915	371.783	699.283	716.745	365.995	302.262	491.95	751.278	832.126	876.295	883.255	632.708	641.166	736.68	370.913	399.746	701.736
BCGR_0784	rplB	534.697	664.419	1397.72	1125.01	804.595	550.741	828.014	1285.78	1281.42	1611.34	1609.27	1071.85	1063.16	1304.12	580.418	706.206	1534.67
BCGR_0785	rpsS	248.199	265.569	659.729	537.22	317.038	189.718	444.74	422.285	458.509	561.698	564.65	455.852	401.866	495.534	240.578	291.746	513.281
BCGR_0786	rplV	300.079	296.655	566.751	455.541	386.414	316.001	351.322	534.61	617.409	560.188	671.226	460.35	438.26	492.367	288.419	363.577	645.329
BCGR_0787	rpsC	351.799	423.369	832.229	637.935	511.629	351.723	550.762	789.476	784.347	821.174	934.992	649.393	599.696	741.986	412.001	468.149	933.509
BCGR_0788	rplP	346.884	253.544	876.361	787.5	465.908	317.484	495.514	666.339	684.975	797.965	839.263	646.84	433.271	719.151	330.317	452.136	851.021
BCGR_0789	rpmC	299.112	360.387	807.678	467.789	470.242	193.758	426.139	574.684	519.911	708.573	687.658	441.393	503.672	557.546	333.856	429.722	650.565
BCGR_0790	rpsQ	123.925	281.409	682.247	477.008	251.608	191.679	356.598	445.663	445.971	625.368	555.626	467.184	428.209	447.403	267.428	210.573	596.511
BCGR_0791	atsA	161.854	233.47	150.214	151.877	322.919	259.301	183.945	143.583	166.572	146.301	125.65	173.822	162.99	158.242	211.615	333.037	143.36
BCGR_0792	BCGR_0792	366.033	371.306	191.129	279.251	473.769	365.737	327.82	207.025	238.355	213.984	187.66	288.144	348.253	273.435	418.023	491.348	192.439
BCGR_0793	BCGR_0793	192.867	180.408	98.4357	128.436	206.319	72.5429	109.654	75.6091	148.891	125.352	117.638	59.4452	194.273	94.8093	210.154	182.827	89.8419
BCGR_0794	BCGR_0794	104.433	125.866	85.2524	112.59	123.832	123.064	107.696	137.909	112.647	67.1527	91.5295	76.0757	121.035	119.984	102.793	118.348	84.3754
BCGR_0795	rplX	604.545	809.424	1534.58	1310.8	732.605	738.547	947.188	1747.57	1528.46	1650.21	1734.71	1355.28	1097.62	1491.36	428.841	542.589	1621.36
BCGR_0796	rplE	355.752	362.647	836.442	737.514	434.404	355.319	537.698	759.825	777.382	814.26	922.212	706.175	567.205	775.094	320.771	301.876	913.287
BCGR_0797	rpsN1	50.1736	43.9856	222.274	263.652	97.0586	82.8784	77.3768	135.016	303.342	361.473	257.502	83.8944	80.0768	199.459	44.2119	49.1471	254.928
BCGR_0798	rpsH	252.603	380.123	764.172	684.758	305.945	361.351	407.08	787.764	824.878	892.513	848.695	590.355	413.866	692.706	267.931	269.201	870.649
BCGR_0799	rplF	319.717	434.705	900.96	634.072	361.376	428.205	475.929	745.589	823.904	791.361	880.728	539.41	470.094	695.039	213.199	266.623	868.842
BCGR_0800	rplR	245.32	293.347	704.255	495.993	335.478	368.613	353.812	645.443	610.024	643.898	732.106	465.171	321.156	537.889	189.428	263.217	739.891
BCGR_0801	rpsE	394.124	469.863	1145.82	797.772	459.005	470.49	651.225	1037.36	1080.6	1044.17	1155.21	767.721	548.927	901.835	387.604	456.723	1149.56
BCGR_0802	rpmD	70.6992	168.457	439.978	340.55	221.428	141.972	109.031	229.118	338.388	368.343	350.113	243.935	160.259	371.617	72.6816	132.734	514.247
BCGR_0803	rplO	357.632	472.356	776.772	677.129	335.288	413.297	487.196	692.532	669.021	772.627	818.359	466.732	558.004	612.713	299.909	450.85	794.52
BCGR_0804	sppA	1563.64	1185.26	892.533	925.077	810.715	1190	1064.94	1044.3	1083.83	1019.87	1057.65	1467.23	1419.37	1223.31	1500.88	613.972	1121.85
BCGR_0805	BCGR_0805	266.784	229.227	258.312	336.362	243.856	230.2	239.414	259.303	228.344	183.009	250.876	210.781	195.131	257.293	214.813	258.551	273.25
BCGR_0806	BCGR_0806	115.808	133.961	199.948	233.996	168.973	138.811	158.298	210.596	194.844	166.702	235.946	166.247	156.029	165.222	112.352	165.604	208.872
BCGR_0807	fucA	244.316	225.103	148.328	245.249	397.774	256.716	278.516	177.556	220.956	258.439	210.387	226.199	237.544	230.576	250.332	360.019	187.645
BCGR_0808	serA2	127.118	137.993	110.372	176.498	238.002	104.436	200.364	95.0944	134.728	105.375	113.525	124.256	103.985	126.677	75.8897	245.491	124.366
BCGR_0809	xylB	87.2954	90.6387	93.7222	123.521	117.43	103.671	68.6864	99.2324	105.59	56.2589	43.6666	38.6151	78.3632	65.1831	49.8573	118.763	58.9164
BCGR_0810	BCGR_0810	152.338	135.535	107.348	121.325	106.131	105.73	108.582	144.462	158.823	107.078	194.795	115.18	111.927	134.012	91.1832	95.6144	143.78
BCGR_0811	BCGR_0811	74.1123	78.2555	107.23	118.956	74.5579	90.0154	80.5647	120.202	111.772	77.3996	78.1443	79.9746	66.3141	96.2695	52.2735	74.0288	96.4864
BCGR_0812	secY	106.273	102.041	145.872	136.704	77.1491	115.571	143.425	157.01	125.435	130.199	146.065	105.912	67.8833	110.981	62.0167	113.75	153.952
BCGR_0813	adk	66.6592	65.6995	74.3676	94.627	37.7873	54.8058	52.7183	109.793	58.1267	65.7439	66.9447	50.3542	67.6043	55.4904	64.01	64.8769	99.6415
BCGR_0814	mapA	69.9048	53.4264	61.7527	98.3933	44.0027	32.83	88.5548	111.249	90.9838	115.236	134.8	53.8049	60.6346	62.5269	46.1989	45.6498	87.2373
BCGR_0815	sigL	92.6239	87.2108	110.602	101.673	98.2011	44.1507	111.656	72.8177	117.765	89.6283	84.9712	91.8394	83.6758	69.4743	57.7487	92.0128	114.032
BCGR_0816	BCGR_0816	74.3609	55.9963	36.2761	56.9845	38.8161	39.7397	68.2607	59.1704	55.4164	59.021	31.8031	21.7097	23.2199	51.7321	30.9424	50.0772	37.1193
BCGR_0817	BCGR_0817	13.2373	17.8534	20.9438	80.7383	73.1627	45.0178	29.1633	80.4352	54.1875	32.3279	47.6749	21.0798	18.371	21.9263	9.72034	32.4162	31.8588
BCGR_0818	BCGR_0818	78.7061	75.8231	51.8863	56.2699	37.977	34.5963	61.9281	32.534	47.2069	30.8917	26.153	34.3182	45.5125	28.557	39.9061	45.8904	25.0563
BCGR_0819	BCGR_0819	0	14.7212	4.31736	40.9684	40.2181	10.6057	48.0938	42.6367	13.748	9.99614	9.82773	4.34541	15.148	7.23183	8.01502	6.68228	14.5942
BCGR_0820	BCGR_0820	84.9936	111.193	121.028	100.49	73.5958	109.013	121.713	166.741	122.041	94.4444	109.434	109.632	95.5443	111.501	72.3979	147.777	126.371
BCGR_0821	BCGR_0821	63.7275	76.4813	108.519	64.8667	78.6033	58.7732	67.8198	78.7594	82.989	52.7574	40.8465	54.1818	37.4756	62.9772	39.6576	80.6746	52.5695
BCGR_0822	BCGR_0822	137.916	103.339	106.679	89.1518	84.6958	153.365	138.418	91.7844	79.1355	49.5868	81.4055	61.0069	58.484	55.8418	18.0042	112.578	76.2206
BCGR_0823	BCGR_0823	159.982	313.667	196.871	241.86	95.518	236.052	127.277	180.022	264.943	155.559	210.735	188.715	141.85	223.773	67.4406	181.376	172.712
BCGR_0824	PE_PGRS8	44.9532	69.1174	39.8295	59.0549	59.6297	64.6457	49.5186	53.0699	61.1507	38.4245	30.7614	40.0883	33.689	51.2289	10.5631	44.0335	46.1616
BCGR_0825	BCGR_0825	101.807	33.0558	47.7264	79.6091	67.7309	43.9654	83.0712	73.6452	87.862	48.345	62.8081	82.5627	49.713	28.7301	45.6856	25.3927	45.3747
BCGR_0826	BCGR_0826	99.3972	78.201	91.7374	84.6338	105.126	134.14	111.519	79.8912	59.1203	38.2101	58.0069	54.2276	56.2	51.2219	54.0658	63.1061	44.3008
BCGR_0827	BCGR_0827	50.788	34.2493	15.0667	113.186	29.2402	49.3489	34.9662	11.0217	55.9739	0	22.8645	30.3292	35.2423	42.0627	46.618	46.6396	44.14
BCGR_0828	BCGR_0828	12.697	4.28117	10.0445	11.9143	11.6961	74.0234	34.9662	5.51086	15.9925	11.6282	11.4323	5.05486	22.0265	50.4752	18.6472	31.0931	3.39539
BCGR_0829	PE_PGRS9	36.2533	19.1902	25.2874	28.1658	19.75	20.0751	29.6292	17.5961	21.3585	13.5662	9.47674	10.2427	12.1725	14.7219	8.87377	32.9341	11.2584
BCGR_0830	PE_PGRS10	29.3271	32.7262	43.6387	40.296	74.935	44.4404	40.3818	44.5508	35.8396	33.04	30.0209	23.3511	29.7988	33.0789	23.8427	75.665	27.8224
BCGR_0831	BCGR_0831	69.9048	124.924	110.602	124.632	115.909	163.018	53.9029	72.8177	59.4329	115.236	108.574	111.321	55.7839	85.685	82.1314	158.348	69.1667
BCGR_0832	BCGR_0832	178.379	192.174	266.74	220.456	254.492	213.486	297.139	192.61	237.008	184.614	220.351	216.511	190.198	224.844	110.221	234.394	174.518
BCGR_0833	BCGR_0833	135.251	54.7245	133.744	203.061	143.277	78.851	148.986	223.07	144.802	144.509	179.623	64.6143	201.781	174.743	148.975	124.203	137.439
BCGR_0834	BCGR_0834	295.124	182.883	113.58	220.796	422.483	189.883	263.591	145.402	241.118	182.622	120.295	193.705	174.348	174.398	158.142	361.357	164.241
BCGR_0835	mmsB	172.937	113.066	136.809	178.109	216.615	141.397	191.662	155.612	154.735	146.791	136.247	161.207	202.688	141.131	157.189	224.661	125.767
BCGR_0836	fadE9	135.251	96.5727	105.737	95.5581	203.006	96.6312	144.604	77.3494	103.716	100.064	118.555	105.157	114.831	145.487	137.875	156.837	101.697
BCGR_0837	mmsA	310.468	205.262	174.815	166.8	488.992	236.013	270.246	163.288	149.519	207.024	192.391	282.103	310.06	238.778	316.938	406.978	148.792
BCGR_0838	PE_PGRS11	144.848	131.922	91.3321	110.842	200.883	135.551	189.586	112.745	114.112	79.952	63.285	93.2023	90.4977	105.887	123.241	238.874	80.0424
BCGR_0839	PPE12	100.006	69.3854	86.7208	79.8552	58.9052	88.7633	145.118	63.4388	74.7904	58.4164	48.269	49.0017	49.0438	72.3127	64.9625	130.103	64.0295
BCGR_0840	BCGR_0840	212.842	143.532	185.646	215.084	150.818	95.4512	174.34	213.183	244.026	113.29	125.304	95.599	60.5921	133.789	44.0826	120.281	116.754
BCGR_0841	BCGR_0841	159.395	179.438	198.295	188.167	162.223	221.076	155.758	200.851	216.147	211.902	222.22	192.419	179.288	163.523	133.092	149.523	189.749
BCGR_0842	BCGR_0842	10.545	140.089	26.6944	24.7373	29.1411	15.3693	19.747	22.8841	22.5793	15.4517	69.3105	15.1132	93.661	18.1654	19.3583	18.0761	24.2511
BCGR_0843	BCGR_0843	82.7635	227.098	83.5349	83.0175	99.8995	72.0993	62.875	69.3661	68.2984	60.9856	115.634	90.8948	146.547	86.981	48.2004	101.338	83.9501
BCGR_0844	phoP	115.265	163.888	130.735	201.984	115.133	157.878	128.501	185.647	186.288	175.513	191.937	133.796	81.9109	200.586	99.9373	119.028	193.855
BCGR_0845	phoR	122.254	90.2129	118.994	110.514	66.0371	93.9128	107.877	109.458	139.877	141.859	125.061	95.8135	102.156	141.222	64.8623	94.0469	107.493
BCGR_0846	BCGR_0846	134.645	92.3646	159.774	121.988	87.677	121.807	81.8313	78.5915	131.58	148.823	142.135	97.9662	101.486	75.3675	92.0531	139.281	96.8445
BCGR_0847	BCGR_0847	151.094	110.882	159.958	170.97	112.575	170.562	210.496	152.375	166.522	97.6766	157.051	125.613	81.7182	153.108	66.8968	138.753	135.476
BCGR_0848	adhB	148.92	168.491	197.002	201.846	126.511	124.603	164.955	178.825	164.126	194.978	195.169	146.9	108.504	144.714	99.6335	152.964	200.003
BCGR_0849	BCGR_0849	94.0066	76.0731	51.3813	65.7577	42.5108	73.0744	71.5462	48.9619	47.3625	37.5679	41.5519	36.745	59.302	48.6956	43.9285	66.9697	59.4193
BCGR_0850	BCGR_0850	70.4324	106.868	74.2911	165.227	75.6935	114.061	129.309	50.9495	81.3205	46.5858	7.92708	84.1205	77.3835	66.1098	124.989	208.412	103.591
BCGR_0851	cyp51	105.986	86.3243	47.9112	97.5153	96.9973	88.2713	87.1834	69.8978	79.7504	53.3644	34.0818	66.8539	52.0546	59.2786	59.6339	115.447	37.5446
BCGR_0852	BCGR_0852	44.1392	58.114	18.2904	41.4183	92.9364	71.4809	60.1985	36.4909	52.9483	34.6488	32.1725	73.637	43.7553	58.4899	55.5636	126.106	35.9727
BCGR_0853	cyp123	126.267	136.626	125.315	101.249	149.621	153.362	122.02	93.1661	81.6888	72.1862	86.5593	96.8817	95.9817	94.6876	117.164	140.55	66.611
BCGR_0854	BCGR_0854	95.9395	155.863	102.346	121.398	230.314	152.544	124.898	117.351	140.065	74.5507	79.1844	126.159	137.182	106.906	95.0004	282.998	85.5193
BCGR_0855	aldA	95.8623	107.029	87.3868	118.547	155.558	104.867	112.591	84.3162	99.1537	78.2963	70.3084	81.8888	123.348	74.0303	94.1683	173.344	73.0008
BCGR_0856	BCGR_0856	990.697	1093.54	970.521	923.764	818.232	1093.73	803.689	959.754	948.072	1198.29	1082.68	1153.89	1129.58	1268.92	1258.65	818.378	975.526
BCGR_0857	BCGR_0857	883.835	790.208	821.406	741.584	546.97	796.502	633.242	796.413	849.82	807.188	904.143	763.984	810.202	901.719	937.635	468.392	805.452
BCGR_0858	BCGR_0858	440.692	307.382	382.806	407.444	258.695	352.639	271.279	391.922	376.852	498.558	461.954	261.449	388.247	426.527	517.136	243.346	391.672
BCGR_0859	purD	129.431	162.664	142.534	189.08	144.293	174.355	179.84	146.826	143.111	217.765	154.612	144.631	178.097	177.847	182.526	134.167	158.901
BCGR_0860	ggtA	109.647	64.3871	128.649	118.494	77.7384	84.9926	108.568	145.443	91.5533	94.0231	104.271	83.8707	92.7554	82.851	54.2799	87.4916	97.5182
BCGR_0861	BCGR_0861	93.3229	122.37	147.654	106.057	74.504	76.5731	89.0939	83.71	118.851	103.827	84.4939	83.3884	56.1234	87.252	53.2999	91.4136	102.043
BCGR_0862	BCGR_0862	110.671	99.8459	94.6497	101.042	57.8619	101.723	82.3723	97.3674	94.1868	70.3094	74.0623	70.2577	48.7759	66.3903	40.6338	65.9233	71.9887
BCGR_0863	BCGR_0863	87.3407	83.9109	63.4153	87.57	55.1065	60.4525	81.7133	75.8168	94.1868	43.8292	64.6362	73.3538	40.6812	68.1739	43.0499	90.8276	66.5496
BCGR_0864	purB	215.715	210.664	209.15	157.984	118.741	209.603	258.632	197.529	205.849	179.487	183.273	193.752	163.378	186.934	192.208	140.116	176.223
BCGR_0865	cyp126	158.124	129.055	143.211	140.057	77.5942	108.412	153.021	155.22	139.602	79.3993	107.778	100.605	121.004	128.756	54.801	110.377	126.46
BCGR_0866	BCGR_0866	39.0724	86.1404	86.7851	59.2261	37.3766	68.6296	71.1824	100.447	108.838	41.2884	53.4472	53.8453	52.1399	40.8231	32.002	123.283	44.2056
BCGR_0867	purC	97.0809	68.9872	138.735	136.155	76.9272	75.0584	73.5933	95.1456	120.306	86.0406	90.7004	78.961	55.0514	74.0049	33.7276	76.6893	93.7947
BCGR_0868	ptrB	101.1	110.133	164.06	107.841	107.458	99.9145	130.88	129.766	145.299	129.519	145.88	92.1951	70.4541	117.08	55.5207	101.571	116.231
BCGR_0869	BCGR_0869	74.8888	50.5019	145.831	54.0556	47.759	33.5847	50.7657	120.014	94.3263	105.515	119.298	64.2155	119.922	72.5192	59.2221	14.107	110.916
BCGR_0870	BCGR_0870	79.4238	26.7801	89.011	111.792	79.2596	45.0178	51.0358	68.9444	91.7019	96.9838	26.8172	73.7795	55.113	52.6231	38.8814	121.561	60.1778
BCGR_0871	emrB	152.69	122.178	148.735	153.969	111.263	132.863	140.582	150.842	119.483	104.007	145.688	110.235	153.394	86.0667	86.1835	122.778	119.448
BCGR_0872	BCGR_0872	2371.79	1281.56	1775.28	1379.2	529.311	1083.66	1237.5	1613.12	1693.03	1672.85	1554.56	2028.01	1391.3	1435.55	1390.52	394.196	1955.8
BCGR_0873	BCGR_0873	374.973	280.081	415.026	312.412	72.8002	227.105	266.726	372.207	383.345	397.306	420.135	318.648	267.199	345.369	259.297	109.12	411.888
BCGR_0874	BCGR_0874	213.011	156.113	196.49	237.593	91.0753	146.835	197.455	182.813	210.589	172.75	170.081	129.924	84.7819	127.286	116.87	94.4844	177.981
BCGR_0875	BCGR_0875	181.611	140.66	132.291	101.237	99.3829	134.533	174.305	196.671	158.539	76.849	126.283	107.379	66.1303	129.859	71.3012	129.899	123.097
BCGR_0876	BCGR_0876	207.019	192.05	167.237	171.646	173.547	124.524	222.011	145.475	182.802	98.9759	172.591	207.57	133.012	138.614	101.345	173.01	138.254
BCGR_0877	BCGR_0877	171.092	374.977	310.688	255.413	218.497	377.828	274.135	327.414	311.005	351.364	267.836	287.938	283.315	368.416	248.415	290.429	363.943
BCGR_0878	purQ	330.432	413.028	321.557	317.847	313.299	460.782	281.75	321.639	309.971	285.312	354.159	315.94	347.294	328.855	341.119	255.62	273.593
BCGR_0879	BCGR_0879	322.889	333.254	221.169	275.273	355.472	468.698	240.736	290.541	275.264	218.776	280.977	293.15	295.099	284.376	280.475	335.087	273.78
BCGR_0880	BCGR_0880	7.77691	5.24443	36.9134	0	7.16385	52.8959	0	20.2524	29.3863	0	21.0068	0	48.5683	66.9848	11.4214	38.089	20.7967
BCGR_0881	BCGR_0881	121.614	143.305	176.212	165.77	180.423	241.312	208.704	212.248	186.234	155.537	166.556	166.145	96.8258	120.441	132.545	169.285	147.888
BCGR_0882	BCGR_0882	118.888	154.922	138.602	156.854	203.387	145.92	212.691	130.36	107.525	84.5938	131.192	109.609	88.7008	119.637	114.87	216.713	110.916
BCGR_0883	BCGR_0883	111.757	184.138	99.3472	135.139	194.22	141.056	116.761	106.013	107.387	104.108	122.41	115.588	120.721	103.054	105.754	238.409	122.624
BCGR_0884	BCGR_0884	12.1991	47.3027	86.855	54.3736	112.374	103.717	90.7064	31.7685	32.6514	65.1709	35.6978	26.7115	35.9765	60.6197	58.2267	85.887	27.729
BCGR_0885	BCGR_0885	52.1263	55.5626	38.5762	126.227	106.877	91.4956	53.7156	49.6276	55.0662	21.5592	60.5601	41.5045	36.171	56.8187	67.911	107.061	24.2816
BCGR_0886	BCGR_0886	87.1014	87.4072	85.3109	80.759	88.8317	132.995	60.5381	120.614	100.566	59.5104	89.6289	59.4452	61.1601	81.0688	50.2542	102.84	78.7503
BCGR_0887	BCGR_0887	2.68169	3.61685	7.42511	2.51638	23.4678	22.1485	1.47702	15.1311	2.5333	0	0.603643	0	2.79128	0	2.95381	0	18.6454
BCGR_0888	BCGR_0888	15.2988	5.15846	2.01713	16.7484	54.0225	34.6858	33.7051	19.9204	12.8465	6.22711	2.29582	10.1512	0	11.8258	0	3.12205	27.2744
BCGR_0889	cfp29	141.505	86.75	136.922	133.879	73.2544	118.178	132.687	114.713	116.367	91.3933	91.082	91.2535	68.9776	64.3116	66.9826	58.7086	92.569
BCGR_0890	BCGR_0890	87.0273	61.185	93.7483	73.8438	49.4647	76.4652	105.044	40.1834	92.1237	62.7436	62.1033	41.2814	35.9765	51.5268	50.9884	64.6153	66.8467
BCGR_0891	pepC	78.1275	90.3879	61.2388	88.7807	31.0323	83.5748	97.1158	64.7082	74.4814	54.2648	44.5305	45.6568	57.6951	63.6368	61.5808	61.4339	62.1027
BCGR_0892	BCGR_0892	72.4057	41.5938	61.5223	35.2293	54.3464	52.1142	88.6212	25.6065	55.7326	40.9325	68.8153	36.2991	13.026	60.4107	29.5381	52.5366	63.1074
BCGR_0893	BCGR_0893	55.3972	57.4732	68.5454	73.3083	43.1794	59.3483	53.1997	92.4768	85.8777	43.3623	53.0765	73.5148	71.9531	61.1733	27.1193	55.6552	35.7058
BCGR_0894	purL	172.55	145.588	139.387	155.072	93.2793	159.79	128.947	123.413	136.983	137.746	144.057	138.357	148.965	138.747	108.86	91.2549	152.509
BCGR_0895	BCGR_0895	45.9208	68.9268	59.7645	72.28	39.5717	56.1344	71.7972	81.0097	78.3634	62.4045	60.6862	37.743	70.9252	69.6838	31.5448	56.2266	82.3947
BCGR_0896	cpsY	189.097	260.155	231.315	337.356	244.082	259.73	224.374	266.486	270.155	256.205	294.279	186.347	226.794	267.205	233.571	220.102	318.077
BCGR_0897	BCGR_0897	155.538	125.866	115.473	127.987	180.749	141.831	115.98	93.4727	134.122	54.0561	106.65	95.2647	92.9855	109.395	114.214	172.866	144.617
BCGR_0898	purF	561.469	463.258	400.361	405.785	423.318	455.111	458.19	440.337	470.477	474.097	419.605	432.516	524.113	503.167	535.162	514.346	449.021
BCGR_0899	purM	433.802	409.209	406.553	455.044	672.813	360.23	573.618	399.5	420.801	419.92	415.915	517.77	530.482	374.946	477.508	717.952	371.492
BCGR_0900	BCGR_0900	657.85	825.353	770.542	655.579	1197.89	748.223	1039.24	770.256	687.286	800.183	603.801	905.483	994.368	905.52	1085.97	1223.84	886.418
BCGR_0901	BCGR_0901	441.745	359.862	239.42	248.392	375.083	363.698	340.811	294.913	252.717	315	254.662	329.58	430.549	296.593	437.047	355.085	260.157
BCGR_0902	BCGR_0902	203.881	251.591	216.991	278.094	429.831	243.035	254.686	252.699	230.987	234.842	236.563	222.585	162.624	253.456	173.636	411.773	248.437
BCGR_0903	BCGR_0903	493.337	544.312	529.038	595.373	632.438	479.359	507.21	540.065	597.219	614.961	638.532	494.285	407.945	621.045	472.957	622.512	595.135
BCGR_0904	sseC2	676.848	843.72	1035.74	1087.41	1265.88	1162.55	1012.94	1198.82	1065.66	1435.93	1278.87	879.157	813.623	1105.28	712.896	1117.56	1213.98
BCGR_0905	cysA2	72.7337	119.226	125.7	120.75	112.354	90.2438	168.869	152.5	109.23	161.916	115.865	488.249	211.977	249.108	79.7033	168.523	584.104
BCGR_0906	thiX	136.785	105.633	125.663	188.389	81.2919	188.646	138.526	143.634	125.048	84.8609	127.133	87.8327	78.0768	112.555	46.9816	129.665	130.975
BCGR_0907	BCGR_0907	84.4185	52.2494	68.6123	51.0011	43.6755	61.8008	103.183	74.284	58.2628	62.1322	58.8294	42.3556	44.9372	69.724	27.1736	49.5582	64.323
BCGR_0908	BCGR_0908	519.681	364.437	456.471	416.673	332.627	310.56	471.673	482.881	397.963	458.803	485.49	465.265	540.071	486.574	404.004	327.117	495.207
BCGR_0909	BCGR_0909	337.656	354.497	339.541	301.137	214.009	272.61	320.981	323.013	276.504	274.672	335.488	297.853	327.204	279.158	330.353	237.454	322.218
BCGR_0910	phoTa	138.256	95.6879	69.0777	117.784	60.3272	97.2189	72.1408	126.331	99.6728	113.29	125.304	105.738	123.709	119.325	117.554	53.4583	82.7005
BCGR_0911	phoTb	201.493	112.04	181.77	149.267	94.4326	116.783	147.971	168.77	97.9543	110.071	125.722	90.0684	120.194	196.739	96.0436	90.8942	77.5151
BCGR_0912	phoY2	357.407	393.89	287.977	403.692	190.528	400.337	304.392	338.977	337.63	353.587	306.907	325.42	266.38	268.597	217.493	194.497	361.067
BCGR_0913	BCGR_0913	140.779	139.647	269.8	216.475	139.303	150.469	193.595	222.727	302.014	201.017	242.881	199.597	168.906	216.036	132.722	133.451	258.912
BCGR_0914	BCGR_0914	398.018	418.479	741.423	559.85	398.971	328.613	602.745	634.922	772.081	718.313	719.257	675.109	474.337	598.768	305.742	420.932	689.812
BCGR_0915	desA1	484.508	657.178	1225.36	991.083	738.785	674.963	1014.87	1153.41	1570.16	1422.49	1357.07	1387.49	695.334	1260.35	437.315	767.398	1233.33
BCGR_0916	BCGR_0916	206.415	145.08	155.243	195.055	162.024	265.539	264.207	176.657	218.795	103.838	106.67	166.669	100.869	132.91	107.809	224.262	163.264
BCGR_0917	BCGR_0917	80.1388	88.9084	95.4363	93.7962	105.573	89.5902	107.262	80.7853	70.5488	49.4546	47.7162	56.2616	97.4655	55.3806	94.2819	138.218	43.3217
BCGR_0918	BCGR_0918	180.097	134.331	43.1736	92.179	108.086	111.36	150.293	73.4298	61.8659	64.9749	44.2248	39.1087	100.356	54.2387	68.1276	96.8931	58.3768
BCGR_0919	BCGR_0919	44.1243	63.9746	29.6703	37.2638	36.5814	23.5807	58.3266	15.321	25.0096	18.858	19.8646	15.8099	15.3092	20.4645	30.7811	37.8189	21.2392
BCGR_0920	BCGR_0920	38.4837	28.1145	55.8141	72.2227	73.8541	81.0188	35.3267	30.6222	18.1771	62.6562	25.9878	30.6418	4.45071	29.7474	28.2591	58.9005	25.7279
BCGR_0921	BCGR_0921	358.459	433.447	410.692	389.522	390.928	384.333	363.093	376.436	422.306	418.216	463.726	498.657	408.131	429.959	325.245	390.98	442.378
BCGR_0922	BCGR_0922	463.184	467.371	592.605	573.069	388.744	524.514	482.508	606.58	536.588	683.596	767.674	559.12	463.463	665.302	350.2	312.274	692.409
BCGR_0923	PE_PGRS13	72.0495	71.3841	60.7795	67.9285	77.0645	69.6763	85.3851	68.7678	78.0624	81.3078	77.1709	74.2249	81.9839	69.909	81.7426	82.784	68.3028
BCGR_0924	BCGR_0924	430.322	531.436	340.423	321.09	468.038	297.225	371.224	274.533	372.226	332.372	326.772	408.686	230.25	329.771	335.028	412.631	418.708
BCGR_0925	PE_PGRS14	207.854	176.279	124.856	125.95	213.861	174.922	174.245	167.279	144.657	158.953	151.623	171.951	237.616	169.461	321.558	228.62	146.967
BCGR_0926	BCGR_0926	91.9089	23.8383	5.59294	59.7068	26.0504	61.8264	70.0913	36.8226	26.7148	21.5826	0	84.4392	29.4354	28.1055	31.1493	103.879	30.2498
BCGR_0927	lpqQ	143.24	154.162	202.594	138.483	83.967	205.257	117.942	148.204	150.348	148.408	167.403	150.917	104.416	146.672	87.1214	115.153	140.064
BCGR_0928	BCGR_0928	101.786	140.366	113.997	101.95	109.565	123.35	166.295	82.3996	85.71	60.0504	78.2605	99.2574	88.8832	98.5071	84.8207	151.236	67.2836
BCGR_0929	BCGR_0929	97.9483	99.6901	81.7906	72.3368	103.594	105.748	106.897	81.8757	101.667	40.9754	42.0544	70.0459	33.9837	43.8654	60.6033	86.6164	58.6917
BCGR_0930	BCGR_0930	64.1904	29.9682	113.279	120.467	95.518	91.1585	76.1486	98.5832	49.7546	39.1912	20.0064	47.1787	34.2634	19.6292	10.8775	96.734	10.5634
BCGR_0931	BCGR_0931	112.517	71.4135	10.4719	49.6851	140.229	57.88	21.8725	86.1805	37.5144	4.04099	26.8172	36.8897	0	21.9263	48.6017	72.9364	35.3987
BCGR_0932	BCGR_0932	70.2913	80.6836	74.5367	82.7986	104.702	66.8465	148.27	106.455	117.734	90.3978	97.6276	51.2048	79.9094	70.3539	72.482	71.4169	99.1845
BCGR_0933	BCGR_0933	251.386	219.066	210.674	224.041	170.241	189.611	230.132	216.225	232.777	242.489	311.097	179.14	283.564	162.756	236.014	167.254	261.532
BCGR_0934	pip	139.822	89.9045	102.894	73.2293	96.8493	108.477	114.621	99.7332	104.439	75.4413	96.1285	79.3983	102.289	55.297	90.7345	92.9	73.6219
BCGR_0935	BCGR_0935	42.2449	36.2578	36.4577	43.2445	45.9901	85.8276	42.3048	43.3385	50.7911	58.6194	44.9528	9.17364	34.6441	30.5344	39.4814	84.6423	43.134
BCGR_0936	BCGR_0936	77.9447	73.8719	59.4392	65.2328	90.5588	81.1946	88.1811	62.784	70.3148	25.7237	24.0258	36.3425	45.3158	43.7338	28.8758	100.596	30.4205
BCGR_0937	BCGR_0937	100.287	73.8917	62.4406	48.7952	41.0585	57.7456	75.694	44.3337	48.5385	48.7573	33.8617	42.8833	42.5275	57.2178	49.7768	75.041	34.7647
BCGR_0938	narL	179.191	169.175	145.159	127.79	132.053	103.076	173.703	180.436	128.198	137.412	131.655	125.556	150.206	124.424	140.004	89.518	127.272
BCGR_0939	BCGR_0939	75.2133	62.5392	36.9712	75.3733	45.0683	56.7629	54.6983	47.5409	57.4849	33.8836	33.2032	27.3271	46.6175	55.1554	25.7384	62.5876	41.3982
BCGR_0940	BCGR_0940	108.877	57.6887	36.9134	72.975	121.785	68.009	59.967	47.2557	68.568	61.7262	14.0045	24.7688	70.1543	46.3741	62.8177	38.089	24.9561
BCGR_0941	BCGR_0941	159.542	177.791	99.8976	113.292	170.798	203.503	122.139	103.735	110.95	84.2447	87.0776	103.98	129.943	94.2787	172.339	182.526	73.7975
BCGR_0942	lpqS	2441.12	2595.79	1093.31	1325.81	2456.49	2341.96	2479.77	1273.89	1398.28	1548.41	1084.01	1898.31	2666.11	1162.7	4008.82	2416.18	1129.06
BCGR_0943	cysK2	810.192	1315.8	593.185	653.508	1306.6	1414.32	1166.1	595.482	659.364	854.67	481.275	820.698	1378.92	711.377	1740.48	1200.94	556.856
BCGR_0944	BCGR_0944	302.189	465.506	169.919	243.945	303.611	510.967	318.192	167.163	214.1	196.71	160.052	237.073	553.525	210.033	666.792	359.125	180.238
BCGR_0945	BCGR_0945	139.448	202.544	123.045	67.9423	190.213	156.343	197.921	151.311	119.91	137.533	63.9861	132.385	227.024	149.25	313.104	167.46	98.9638
BCGR_0946	BCGR_0946	167.936	180.135	128.394	150.181	202.457	254.076	176.301	135.016	124.927	105.974	90.319	104.998	168.151	128.444	254.912	201.485	90.4206
BCGR_0947	BCGR_0947	32.5005	40.703	47.7487	108.918	59.8769	58.6479	61.3735	60.455	40.9361	36.8515	20.9023	62.8463	51.5485	24.6098	40.9125	102.329	14.8992
BCGR_0948	fadD16	124.138	95.5324	47.3693	84.9662	78.0288	70.9536	109.397	39.3005	75.4202	45.4754	50.6266	30.2342	84.1142	45.479	69.7081	94.7755	57.0202
BCGR_0949	pdc	146.943	89.3703	96.9443	104.585	140.978	120.151	76.963	79.4213	75.0808	78.2051	73.6423	85.2118	87.7289	57.3132	82.2504	123.569	82.149
BCGR_0950	BCGR_0950	71.4635	63.7836	44.8947	78.8919	71.6385	110.285	101.874	56.5608	68.8327	28.2323	34.065	50.2071	20.4191	34.8154	24.6949	97.7961	17.9864
BCGR_0951	far	54.4384	39.6246	47.1671	69.7317	62.8827	62.1317	63.7744	52.5063	46.8004	34.2923	36.5673	30.961	43.1719	54.9619	43.1475	59.2496	30.964
BCGR_0952	BCGR_0952	174.98	173.722	207.638	182.438	76.1159	136.963	230.231	185.647	162.237	151.348	111.598	108.364	118.048	161.021	64.2454	124.98	122.181
BCGR_0953	BCGR_0953	218.906	186.469	147.654	168.653	171.932	201.508	263.982	172.021	145.117	128.025	107.887	177.969	118.323	218.321	152.285	126.963	161.444
BCGR_0954	BCGR_0954	43.2672	43.2634	31.8677	37.8	57.7231	40.5916	50.1266	29.1402	39.9334	32.7931	36.9424	22.5711	20.1883	28.6672	21.9116	49.3239	33.9132
BCGR_0955	fadA	719.317	137.65	123.343	123.687	190.111	147.838	134.412	122.266	97.7171	157.736	104.101	131.341	150.527	135.741	119.468	141.105	115.616
BCGR_0956	fadB	921.149	180.391	188.065	137.246	203.489	196.617	186.305	144.941	180.421	197.829	182.972	207.838	183.226	156.653	196.746	180.144	167.758
BCGR_0957	BCGR_0957	175.9	119.382	139.6	183.101	107.327	137.392	143.298	131.579	130.368	132.258	142.846	132.401	127.553	143.9	115.46	94.8763	113.739
BCGR_0958	BCGR_0958	62.0509	39.9048	54.2892	56.6834	40.1251	40.3283	57.4887	52.0802	58.2291	39.6412	65.6751	50.7155	55.0341	45.7411	41.0386	32.7052	57.143
BCGR_0959	BCGR_0959	450.364	369.458	389.335	509.736	547.446	342.865	444.958	487.67	412.285	422.374	543.459	377.078	750.675	544.492	453.447	420.685	610.865
BCGR_0960	moaC2	435.072	451.828	567.898	493.985	484.937	465.019	611.052	506.075	580.876	625.563	703.164	517.894	544.931	586.613	570.271	383.554	721.342
BCGR_0961	mog	212.191	193.106	234.681	268.703	210.646	162.141	256.434	178.829	245.21	233.949	250.412	139.427	244.45	208.837	220.864	166.482	206.039
BCGR_0962	moaE2	142.394	138.867	227.026	201.452	127.133	153.26	164.095	178.754	189.01	172.539	218.944	144.775	165.695	184.335	96.5189	160.939	239.016
BCGR_0963	rpfA	167.737	202.065	386.022	351.282	139.765	176.32	234.325	322.318	331.316	435.249	422.881	230.083	148.139	225.303	81.1815	134.432	477.917
BCGR_0964	moaD2	110.382	135.34	171.998	109.855	135.574	94.2538	125.277	95.8179	117.966	155.209	118.963	45.2763	129.98	124.108	34.387	118.772	100.182
BCGR_0965	moaA	194.746	243.481	278.129	255.514	172.25	252.025	200.286	281.253	260.488	242.538	269.616	214.755	213.467	236.938	143.638	171.981	231.357
BCGR_0966	BCGR_0966	229.718	248.505	259.34	260.465	136.664	265.061	242.504	211.872	254.681	210.38	263.931	215.298	210.878	302.819	101.914	237.324	253.4
BCGR_0967	cspB	226.445	286.901	369.134	309.071	200.166	268.925	244.403	339.526	332.756	356.113	392.332	353.32	268.237	353.11	125.971	159.638	325.408
BCGR_0968	PE_PGRS15	187.156	168.853	198.485	200.98	129.184	166.492	158.414	179.284	155.121	166.264	192.619	156.734	156.056	206.783	163.27	174.835	182.739
BCGR_0969	BCGR_0969	111.668	43.0312	88.3397	127.239	51.4328	85.2535	52.7183	145.402	55.2563	34.0894	25.1363	44.4569	44.2788	47.5632	40.9999	117.197	8.532
BCGR_0970	fadE10	129.018	142.107	172.754	151.555	113.565	140.22	144.753	146.008	141.74	154.334	159.191	111.098	101.464	152.602	79.3007	111.166	145.929
BCGR_0971	BCGR_0971	226.676	224.955	184.408	215.719	179.189	203.07	231.988	221.189	223.751	186.001	216.039	199.687	220.321	222.084	272.107	188.969	233.869
BCGR_0972	BCGR_0972	204.204	169.881	218.914	128.937	89.658	165.039	191.306	122.591	131.006	175.944	170.975	196.023	194.671	161.851	221.421	123.848	159.229
BCGR_0973	BCGR_0973	202.2	150.965	136.228	187.129	104.899	129.001	140.127	144.178	125.941	147.193	150.048	170.286	132.599	116.671	136.649	121.749	136.664
BCGR_0974	BCGR_0974	423.442	379.673	319.074	264.153	293.091	345.935	208.468	308.022	240.603	283.085	303.52	272.174	369.341	307.201	314.414	340.339	337.809
BCGR_0975	PPE13	88.9791	94.9667	65.4021	111.764	76.8016	97.3502	92.6132	87.5781	73.6863	83.8415	88.3168	81.447	79.7318	83.0927	79.744	94.3647	78.6904
BCGR_0976	BCGR_0976	84.5316	109.449	123.045	85.6663	52.9502	134.704	70.7685	58.7027	91.566	109.414	83.7226	56.5375	98.5444	152.34	119.18	144.904	66.9113
BCGR_0977	BCGR_0977	34.564	24.7654	42.7238	40.5417	67.6586	39.8818	42.8336	45.0054	44.8957	47.4817	29.1761	49.8817	22.4853	48.6642	46.0029	71.4169	34.6612
BCGR_0978	BCGR_0978	83.9583	68.9579	63.0125	70.7025	57.5091	71.1205	74.6994	83.1588	85.4134	59.8039	49.4277	44.5667	55.2719	62.7593	41.1012	90.9392	61.023
BCGR_0979	BCGR_0979	58.9408	52.9964	46.6274	27.6537	9.04907	9.54512	21.6422	59.6914	59.8037	51.9799	20.6382	31.2869	36.3552	21.6955	26.4496	8.01874	33.2748
BCGR_0980	BCGR_0980	66.1344	75.9823	149.204	158.591	45.1266	83.3006	129.513	171.162	151.945	150.296	162.099	82.8878	52.6901	128.208	57.5567	82.4762	136.243
BCGR_0981	serC	134.497	119.634	123.371	136.272	87.4104	101.021	101.801	135.374	114.323	98.238	115.528	126.801	89.8936	147.063	78.1624	84.8668	107.68
BCGR_0982	BCGR_0982	102.428	69.7126	72.7764	98.7833	76.0067	62.6641	134.769	69.1546	70.4793	89.1729	57.6405	124.599	34.2216	49.0133	55.7141	84.7713	71.5205
BCGR_0983	fprB	82.8045	61.4994	59.3093	73.5	52.0539	92.4183	88.1324	45.653	63.0713	32.1099	29.4699	62.3675	28.3412	38.5524	40.6733	69.1905	33.8134
BCGR_0984	BCGR_0984	40.6636	26.0508	36.9938	51.5118	28.0935	37.5358	40.314	15.8843	29.4503	18.6203	23.7985	19.4265	35.2711	36.3718	13.4369	74.6843	25.0105
BCGR_0985	BCGR_0985	135.33	132.969	114.325	125.839	88.561	133.281	142.329	146.179	131.891	95.7111	88.7688	100.44	75.2108	98.5906	57.5567	98.9715	91.3747
BCGR_0986	citA	215.747	75.001	92.6142	73.7597	72.4088	73.128	143.7	108.158	91.6347	91.9	89.5988	101.206	107.349	88.0942	142.46	52.2188	118.966
BCGR_0987	BCGR_0987	77.1526	60.1061	81.3795	62.4792	47.0559	58.8778	95.8541	73.395	72.7724	52.2675	49.6423	36.7465	31.0466	58.8211	25.0934	43.1359	41.6406
BCGR_0988	BCGR_0988	92.0532	97.3966	158.2	108.718	64.3284	95.6136	143.361	140.527	124.942	118.22	107.177	56.8672	30.837	106.208	32.6326	132.146	109.501
BCGR_0989	BCGR_0989	107.78	89.6558	151.636	113.248	68.3687	90.9295	154.983	130.534	128.844	96.5395	117.673	66.29	59.115	97.067	48.3395	74.2815	108.73
BCGR_0990	BCGR_0990	105.919	71.4272	89.0753	74.3181	45.708	45.4321	112.471	91.1152	109.973	45.4426	58.4237	47.1063	17.8779	61.9586	34.3343	54.9136	44.9108
BCGR_0991	BCGR_0991	94.1637	98.652	89.1242	110.449	79.7704	114.37	126.88	72.2519	112.25	39.012	37.4715	63.5956	47.2557	56.8187	41.9814	128.679	56.2074
BCGR_0992	BCGR_0992	70.1383	51.24	38.018	73.7368	46.064	63.7338	60.0922	60.8841	44.1715	27.7555	17.8346	35.1624	22.9829	27.9686	28.1362	73.1564	25.7029
BCGR_0993	gltA	277.953	216.09	325.271	298.657	171.8	219	269.693	310.037	325.607	313.467	352.706	231.061	220.356	357.348	187.184	171.048	327.741
BCGR_0994	BCGR_0994	226.343	183.164	142.787	137.781	178.562	186.094	175.17	160.71	157.531	178.588	158.857	214.879	275.059	188.803	308.122	166.284	182.515
BCGR_0995	BCGR_0995	374.706	288.444	212.532	331.705	573.108	467.133	369.926	383.569	329.483	341.005	329.424	410.937	458.701	423.925	547.708	324.622	243.889
BCGR_0996	ompA	110.476	65.3512	73.5968	74.5664	80.3422	84.7464	72.5902	76.5512	81.7811	47.9254	34.9022	70.2169	26.2259	66.7761	41.2736	106.792	42.5005
BCGR_0997	BCGR_0997	67.0949	28.793	38.6022	17.1706	5.61871	41.487	33.595	10.5895	7.68269	22.3443	24.7138	48.5663	59.2555	16.1653	49.2688	14.9369	26.0979
BCGR_0998	BCGR_0998	114.886	94.1614	124.443	86.2432	58.6133	151.131	75.9323	79.7823	121.33	125.179	97.0767	71.7733	67.456	86.6587	93.4478	93.0584	118.163
BCGR_0999	prrB	280.456	220.102	164.61	191.335	155.137	177.841	186.283	224.725	222.643	204.798	212.731	173.437	194.128	223.629	234.049	131.224	223.693
BCGR_1000	prrA	283.513	323.96	277.24	219.233	253.909	255.074	341.223	303.074	307.502	242.016	328.545	332.341	407.127	333.946	360.473	233.034	296.244
BCGR_1001	accD3	153.03	94.3152	95.2604	113.582	77.9935	109.692	120.21	87.1072	104.274	60.1179	61.5521	97.3774	82.2528	83.5232	88.8843	89.0791	79.8327
BCGR_1002	echA6	192.51	175.388	200.704	209.355	172.637	172.19	272.45	225.765	232.842	210.943	234.174	216.22	174.28	228.914	127.321	156.103	262.516
BCGR_1003	BCGR_1003	333.594	246.334	230.915	298.161	189.756	206.64	307.759	268.584	296.226	316.714	283.469	251.008	299.194	261.916	273.746	201.167	259.597
BCGR_1004	BCGR_1004	107.547	81.4934	97.4294	102.545	59.1217	107.871	110.826	118.955	105.601	116.145	85.1204	92.9982	91.4794	124.124	68.3586	53.806	107.308
BCGR_1005	ctpE	99.7939	87.2758	100.224	82.3027	47.759	76.8913	93.6112	119.789	103.846	99.7234	85.2906	80.39	100.626	105.12	67.2689	46.2987	106.329
BCGR_1006	BCGR_1006	129.126	98.9515	102.15	88.1208	108.134	211.013	168.102	152.848	151.552	121.84	100.41	144.874	101.82	81.6651	60.3395	114.986	91.0348
BCGR_1007	BCGR_1007	67.3999	83.9109	57.4208	77.84	33.4313	105.792	79.956	72.0086	107.75	53.8126	42.0135	49.5376	61.1601	44.6565	26.6499	158.704	77.6412
BCGR_1008	BCGR_1008	210.245	195.31	232.512	328.136	207.505	210.541	314.31	271.895	220.228	196.476	173.849	184.485	126.538	214.636	140.208	178.624	252.429
BCGR_1009	BCGR_1009	77.1662	61.7949	80.1221	72.4093	52.2017	51.5486	112.895	56.5184	76.6929	62.5728	68.3941	46.0815	38.4865	37.5466	30.9883	128.44	70.9346
BCGR_1010	BCGR_1010	168.87	85.4093	126.56	143.865	61.4044	92.8377	146.858	88.7249	141.334	127.522	112.036	40.6916	94.053	89.8038	83.2131	97.9432	120.027
BCGR_1011	BCGR_1011	105.039	106.251	185.366	113.727	66.9866	74.5842	120.157	143.783	71.2395	46.865	65.4756	38.6008	44.8539	53.5343	68.2317	44.5196	64.821
BCGR_1012	BCGR_1012	63.0811	69.2307	57.2414	85.8871	43.8661	118.982	70.1687	60.1265	74.3907	46.4433	51.7861	48.7498	44.2018	66.7902	53.5875	46.9487	53.9144
BCGR_1013	BCGR_1013	99.4239	118.857	88.7828	110.964	91.5863	99.5343	77.1627	71.2676	88.7044	61.6227	86.4685	80.3637	70.5593	99.3107	58.628	70.0912	80.1656
BCGR_1014	PPE14	46.2213	56.8971	47.0123	69.5328	52.0393	57.0306	84.0508	42.6702	49.9012	26.8764	21.4692	35.6344	43.7828	35.4854	47.4096	55.6962	23.5435
BCGR_1015	PE7	10.0347	10.1505	7.93836	9.41613	36.9747	48.752	5.52691	4.35536	15.7991	18.38	11.294	31.9598	6.9632	13.2972	33.1589	36.8603	0
BCGR_1016	BCGR_1016	0	34.9629	20.5074	18.2438	35.8192	18.8914	21.4168	16.877	16.3257	3.95681	2.91761	5.16017	0	0	4.75892	39.6761	0
BCGR_1017	betT	147.159	84.0522	102.33	115.482	101.789	127.215	160.374	107.74	127.967	62.0299	60.8277	66.7174	62.8681	73.5601	53.8382	105.803	48.4557
BCGR_1018	BCGR_1018	245.967	182.945	88.7066	234.199	276.558	154.646	171.334	210.374	275.639	112.631	97.7059	83.5228	107.93	110.243	146.088	234.735	141.224
BCGR_1019	BCGR_1019	197.663	187.925	117.918	130.747	122.382	85.0113	153.487	123.765	85.71	106.834	88.987	82.5627	112.427	120.229	166.562	119.028	107.45
BCGR_1020	BCGR_1020	152.744	168.324	187.146	115.362	97.8058	164.706	123.114	174.632	158.369	143.298	200.424	96.4056	138.305	141.93	105.323	130.004	139.475
BCGR_1021	BCGR_1021	0	0	0	5.95715	0	0	0	5.51086	11.9944	0	2.85806	0	8.81058	0	0	7.77327	0
BCGR_1022	BCGR_1022	245.333	170.85	147.146	160.996	227.471	123.086	203.128	129.448	141.377	122.375	165.311	163.423	146.873	107.303	148.36	223.822	99.4813
BCGR_1023	BCGR_1023	472.017	439.497	495.328	435.982	423.283	404.49	447.286	412.7	489.234	476.032	613.178	456.435	525.639	469.864	597.17	409.439	438.595
BCGR_1024	BCGR_1024	215.563	230.46	273.124	260.655	164.668	203.495	199.81	265.468	231.227	285.158	355.833	200.941	313.148	253.134	268.966	221.024	244.64
BCGR_1025	mntH	60.185	67.9698	57.9371	66.6812	50.7648	42.2744	53.517	90.6402	53.4296	65.9652	62.3511	42.1474	38.2408	43.2393	31.4155	99.4398	68.256
BCGR_1026	BCGR_1026	78.4014	37.5211	97.0352	92.5537	75.7155	68.8077	119.795	105.378	102.733	99.5957	118.981	55.3774	64.9333	123.999	40.857	68.1267	98.0659
BCGR_1027	BCGR_1027	108.314	85.3133	142.581	131.721	83.0128	77.46	104.996	118.844	93.3158	119.035	112.348	77.2732	44.4947	82.6725	64.2653	48.8049	125.128
BCGR_1028	BCGR_1028	93.0873	69.9258	90.4192	121.625	31.4775	51.522	75.2833	77.7366	85.339	86.3303	66.3093	54.4163	49.8766	86.6587	26.823	73.581	61.1298
BCGR_1029	pstS3	501.412	391.283	780.72	733.291	193.868	335.666	419.33	805.002	712.875	830.353	961.064	703.675	689.47	808.318	433.459	213.545	881.199
BCGR_1030	pstC2	335.963	208.486	411.916	381.716	119.03	186.938	254.102	383.861	388.2	401.476	477.446	367.341	367.957	375.432	241.782	138.292	428.989
BCGR_1031	pstA1	415.109	354.214	441.347	402.918	271.522	279.469	384.238	435.593	466.969	494.432	561.558	374.375	488.337	446.002	423.154	224.788	451.119
BCGR_1032	pknDb	556.995	345.14	453.104	488.144	283.65	323.707	424.863	447.925	501.685	503.691	535.578	408.351	550.587	545.209	658.274	347.434	520.481
BCGR_1033	pknDa	608.304	459.067	611.009	556.81	448.477	372.652	548.035	565.958	651.463	640.677	693.511	637.034	680.105	619.027	612.531	369.15	603.96
BCGR_1034	pstS2	1199.03	988.384	1309.38	1135.34	1053.53	924.711	1302.33	1211.87	1231.95	1425.22	1404.23	1452.08	1435.96	1372.75	1169.23	939.392	1365.97
BCGR_1035	pstBa	8.64101	11.6543	34.1791	32.4334	59.6987	4.19809	80.9079	18.7522	19.0467	5.27574	42.7916	17.2006	5.99609	22.9008	12.6904	47.6113	23.1075
BCGR_1036	pstBb	62.506	74.5003	113.845	118.67	66.9519	79.0967	60.8477	92.1138	107.109	70.1131	83.1109	39.3523	37.3215	74.16	36.2923	55.1757	95.6261
BCGR_1037	pstS1	71.3402	89.505	143.06	124.544	64.9522	94.3058	103.257	122.415	120.157	109.904	159.465	87.1862	48.3525	118.168	54.8227	80.2409	111.803
BCGR_1038	pstC1	120.209	104.579	117.6	126.576	94.6727	160.493	102.093	121.873	109.223	131.1	134.262	92.0611	83.4146	111.869	66.7091	85.3913	145.761
BCGR_1039	pstA2	116.396	103.499	117.341	94.7226	70.2152	127.11	118.005	111.768	116.118	105.655	83.9343	58.2313	66.4732	99.6412	54.4597	95.8531	90.8997
BCGR_1040	BCGR_1040	164.061	132.907	111.246	119.959	69.6758	123.182	122.046	137.79	99.2961	104.069	103.115	76.3423	76.1421	134.817	93.8745	66.5253	74.6404
BCGR_1041	BCGR_1041	274.238	218.61	166.434	161.697	148.933	257.718	174.49	167.704	190.495	176.432	196.985	216.727	222.392	238.108	250.67	112.262	162.652
BCGR_1042	BCGR_1042	439.365	348.978	278.52	239.403	309.212	314.915	370.295	285.941	280.954	300.349	277.485	324.107	379.845	339.038	454.023	291.13	262.587
BCGR_1043	BCGR_1043	173.299	150.256	172.859	131.305	149.722	207.086	169.556	206.495	208.788	242.502	175.42	163.697	185.983	187.565	219.734	241.186	141.619
BCGR_1044	BCGR_1044	112.231	117.64	89.7502	137.365	161.819	105.495	127.661	126.015	106.789	113.211	96.6586	79.6488	107.506	120.431	120.037	143.394	110.916
BCGR_1045	BCGR_1045	8.18622	16.5614	38.8562	0	67.868	7.95427	18.0352	14.2122	15.4665	0	0	6.51811	0	5.42387	6.01126	20.0468	0
BCGR_1046	BCGR_1046	39.4449	27.2045	22.6941	32.8072	27.2515	28.7454	25.6755	22.5675	27.6643	13.1361	7.66818	4.28279	4.35451	14.8492	12.5076	39.516	11.9866
BCGR_1047	BCGR_1047	23.1858	36.483	16.8136	59.8305	35.5968	35.6707	51.081	23.4811	27.9869	37.7494	41.7526	13.8459	8.04444	39.6852	7.09404	61.5102	31.0014
BCGR_1048	BCGR_1048	158.027	117.475	125.013	148.285	89.4048	97.933	149.404	129.616	125.381	83.5678	124.92	112.946	83.7534	99.7558	73.097	83.7958	115.131
BCGR_1049	pgi	162.838	112.84	121.712	140.681	94.6559	123.851	169.479	127.705	112.099	81.9359	77.1007	83.6059	60.0042	90.0324	62.6734	118.942	72.9763
BCGR_1050	BCGR_1050	59.2527	106.554	66.405	60.2334	50.0332	91.1585	76.1486	77.1521	46.6449	15.0735	22.2294	15.7262	20.558	49.0731	25.3809	84.6423	73.944
BCGR_1051	BCGR_1051	124.431	143.348	123.045	102.165	33.4313	65.4902	91.3783	126.015	71.8331	66.4743	77.0248	20.6407	133.113	144.275	45.6856	57.1335	74.8683
BCGR_1052	BCGR_1052	37.9362	51.1652	96.0348	64.0756	27.9565	81.0948	83.5777	46.1031	52.5608	92.6472	47.8203	30.2059	5.26486	80.432	16.7142	74.32	64.9264
BCGR_1053	BCGR_1053	45.6245	13.9852	29.5307	31.136	19.1036	72.5429	13.7067	28.8035	36.5696	35.453	42.9472	36.3276	57.5625	21.9848	15.2285	55.8639	55.458
BCGR_1054	BCGR_1054	116.226	145.23	118.988	109.062	122.809	99.6469	105.437	160.239	124.865	150.272	181.597	65.3244	120.976	61.1527	107.939	104.64	157.233
BCGR_1055	uvrD1	134.585	88.5847	98.1807	93.771	56.42	78.3063	111.856	90.9435	97.9543	83.6465	87.9817	89.8351	74.656	92.3744	85.5126	72.0336	74.1355
BCGR_1056	BCGR_1056	147.4	78.6665	111.599	109.463	91.6306	112.47	149.419	87.9175	134.402	67.9098	70.4297	79.2026	77.1822	103.653	69.7237	143.941	86.0888
BCGR_1057	sucC	260.567	286.011	300.635	261.055	237.072	250.068	404.49	343.108	297.397	383.769	388.373	291.097	331.021	278.882	269.639	227.749	355.903
BCGR_1058	sucD	79.8157	115.93	170.805	189.159	106.515	94.457	136.391	121.692	134.043	238.033	221.585	173.545	122.131	155.258	111.208	71.4169	177.867
BCGR_1059	BCGR_1059	34.8058	27.139	41.3017	40.8252	64.124	45.445	40.7368	51.9293	34.2497	9.29711	11.2624	10.3925	37.7376	21.6196	27.1558	50.6078	12.2163
BCGR_1060	BCGR_1060	79.5777	53.6639	68.6761	27.1535	73.3045	35.1468	111.567	43.9588	18.2241	13.2507	19.5412	0	65.2598	4.79319	37.186	53.1475	30.9533
BCGR_1061	BCGR_1061	259.913	308.455	492.179	399.442	258.276	350.982	382.121	436.138	381.506	481.689	541.293	323.461	221.54	366.789	241.953	294.438	482.156
BCGR_1062	BCGR_1062	118.297	136.897	172.725	142.524	166.82	149.712	123.071	161.005	171.535	138.655	171.276	79.0742	112.49	188.69	90.0843	143.951	175.357
BCGR_1063	purN	74.5856	78.5131	110.812	80.2299	67.0302	77.7751	78.1525	108.96	97.3815	103.293	115.476	82.5627	80.7894	73.5236	53.4335	93.552	96.3217
BCGR_1064	purH	75.9881	83.6707	111.773	124.225	63.4356	83.0644	94.1685	92.2439	101.693	91.7013	76.9714	56.2498	71.2665	79.4535	47.9524	66.147	90.8071
BCGR_1065	BCGR_1065	177.855	177.855	138.559	160.545	125.212	169.53	148.986	168.477	178.873	196.12	144.916	145.921	162.364	194.01	197.143	115.923	169.267
BCGR_1066	BCGR_1066	193.672	213.829	184.658	221.202	312.527	194.921	181.772	160.896	165.634	166.503	170.843	195.795	216.821	187.426	216.888	273.924	177.993
BCGR_1067	BCGR_1067	109.297	184.264	136.347	169.618	212.979	151.131	157.442	124.069	105.897	84.697	104.088	113.803	61.2574	94.6979	74.0848	164.709	96.6767
BCGR_1068	BCGR_1068	170.12	249.11	201.87	221.206	541.766	243.227	281.095	246.826	203.561	275.987	226.479	299.935	178.758	265.685	198.09	368.987	189.77
BCGR_1069	BCGR_1069	111.878	204.257	177.012	230.447	364.477	233.325	231.452	203.709	192.472	173.266	226.038	147.744	177.989	206.107	120.225	487.807	183.887
BCGR_1070	lprP	78.806	117.475	168.434	156.977	269.998	132.995	143.159	126.015	100.131	99.606	139.423	106.781	124.719	130.993	100.508	250.541	105
BCGR_1071	BCGR_1071	6.61865	31.2434	68.0672	6.21064	24.3876	12.8622	72.9082	40.2176	37.5144	32.3279	5.95937	42.1597	36.742	13.1558	43.7415	81.0405	31.8588
BCGR_1072	BCGR_1072	61.8461	69.0958	52.5769	74.4908	100.336	62.7845	68.127	54.4872	73.2477	61.9939	46.1276	54.3885	60.8505	60.5478	34.5692	136.759	43.9385
BCGR_1073	BCGR_1073	199.607	181.807	139.451	124.058	119.397	178.839	137.067	177.771	97.9543	129.783	168.054	92.8831	98.9355	161.451	131.346	180.923	146.964
BCGR_1074	BCGR_1074	89.081	121.099	89.487	99.5114	66.4284	90.6787	140.183	71.1903	92.6113	86.3303	82.1174	96.8236	116.76	143.338	126.674	98.6852	74.112
BCGR_1075	BCGR_1075	1612.41	2543.55	922.835	924.35	2349.74	1967.22	1530.59	915.86	1007.3	957.547	911.46	1486.13	1746.66	1159.35	1494.3	2129.81	985.766
BCGR_1076	BCGR_1076	1197.17	2231.27	738.268	725.328	1502.24	1639.54	1180.3	761	797.486	646.518	646.471	950.722	1072.76	913.95	946.015	1488.93	694.065
BCGR_1077	ctpV	1769.57	2655.68	869.226	883.43	1722.94	1892.47	1445.86	1003.17	1068.73	890.716	908.262	1531.73	1296.79	1093.17	1375.18	1623.47	883.062
BCGR_1078	BCGR_1078	420.174	751.619	297.406	233.797	336.803	432.622	378.397	318.664	273.901	207.029	327.878	393.249	321.231	339.93	342.101	348.397	309.093
BCGR_1079	echA7	459.702	345.744	125.779	156.761	230.304	227.256	182.757	153.018	136.41	161.086	128.634	207.324	198.271	144.275	204.739	263.802	142.958
BCGR_1080	fadE12	381.448	100.305	67.0577	93.0479	156.905	105.675	102.184	74.2763	107.775	78.6072	42.8416	89.1423	79.9068	67.8193	88.0828	176.247	55.1728
BCGR_1081	accA2	625.398	90.3512	88.02	87.8746	96.5145	76.1287	116.436	69.2184	66.86	80.3863	63.6569	100.035	76.5641	75.5624	110.639	117.503	59.7558
BCGR_1082	accD2	352.008	56.3875	58.2843	45.5408	61.4044	59.0889	43.1556	54.8186	51.9231	39.6276	32.6421	40.0398	36.1118	25.1823	55.8189	93.7906	26.2696
BCGR_1083	fadE13	384.175	26.8383	34.0541	25.1507	43.3946	63.9249	61.734	21.8564	30.1791	34.2166	17.1857	39.449	24.7985	20.4493	45.9242	69.6144	22.5886
BCGR_1084	BCGR_1084	410.205	46.9044	39.4263	46.2518	51.9631	52.683	70.5849	40.4098	47.9424	60.188	21.9437	42.7349	34.5831	25.7634	53.8897	65.717	27.5337
BCGR_1085	PE_PGRS16	46.8489	20.6407	29.6493	25.2042	26.4688	23.0642	37.8449	24.9427	31.8646	11.8227	23.0596	20.8894	9.53595	19.038	5.50429	29.8287	20.0451
BCGR_1086	PE_PGRS16	56.4311	75.1583	46.8741	70.8238	70.1765	69.2256	39.6283	56.3333	41.3141	34.0232	33.0265	45.4938	38.1792	43.4648	40.9202	103.644	40.7446
BCGR_1087	PE_PGRS17	78.6949	34.9629	23.4371	64.2875	58.8459	33.2848	42.8336	40.9871	33.8176	24.3061	26.6753	28.0124	28.2673	34.3512	25.8341	70.2833	16.8355
BCGR_1088	BCGR_1088	212.842	88.3273	77.7124	222.766	98.0316	127.268	207.405	63.955	77.3323	64.9749	22.1124	26.0724	56.8051	48.8148	30.0563	130.305	39.4044
BCGR_1089	rpmF	42.9071	28.9348	76.3725	50.3276	9.88117	41.6913	29.5404	69.836	37.1551	29.4714	45.8769	29.8934	37.2171	35.5357	11.8152	72.2378	40.1592
BCGR_1090	PE_PGRS18	86.812	96.6838	139.954	117.871	91.4792	82.4352	85.486	131.305	146.207	123.272	133.827	93.2104	47.918	111.551	58.4351	131.258	146.676
BCGR_1091	mprA	1631.45	1226.6	698.507	820.89	1032.35	1771.34	600.044	745.242	735.726	649.4	761.381	1021.04	1128.31	919.832	1530.17	858.25	644.427
BCGR_1092	mprB	1745.52	1597.1	958.776	916.967	1478.05	2071.85	800.748	968.411	923.336	880.533	849.588	1160.17	1611.54	1189.51	1964.67	1169.59	895.168
BCGR_1093	BCGR_1093	2003.67	2201.8	1329.56	1350.74	2416.47	2872.73	1493.66	1410.09	1267.23	1449.69	1184.82	1687.67	1924.4	1736.38	2575.29	2287.43	1374.75
BCGR_1094	moaB2	2799.69	2727.1	1818.99	1818.22	2758.51	4313.61	2130.33	1680.38	1936.66	2014.82	1798.65	2272.46	2570.81	2143.02	3119.56	2985.17	2074.66
BCGR_1095	mscL	636.479	899.834	579.605	570.358	870.973	1040.02	475.678	515.193	608.348	643.502	673.507	578.482	657.519	813.581	724.357	857.003	626.091
BCGR_1096	BCGR_1096	153.664	192.928	189.756	159.431	253.18	224.572	258.722	130.136	163.651	92.2937	103.487	134.289	154.309	126.644	135.772	226.393	124.947
BCGR_1097	BCGR_1097	82.13	65.4329	96.5958	89.3433	96.7454	128.179	228.98	72.24	86.2822	52.363	55.2982	64.2369	46.3997	64.0473	57.9076	130.82	66.0831
BCGR_1098	BCGR_1098	90.8311	85.1034	116.368	115.402	74.045	127.309	137.245	80.2422	99.7261	69.1981	81.7835	45.4415	59.682	65.5069	55.4838	108.263	58.0374
BCGR_1099	grcC2	137.408	144.141	118.515	121.774	179.316	127.952	170.283	134.188	106.968	107.198	76.8959	53.9444	108.592	89.1445	67.9678	259.379	69.9179
BCGR_1100	BCGR_1100	464.484	678.184	433.746	513.158	1254.82	592.103	588.326	549.929	443.702	509.94	438.041	434.303	514.514	550.56	522.568	1377.47	441.385
BCGR_1101	BCGR_1101	1275.13	1852.09	1212.71	1093.97	3655.5	1710.1	1880.05	1099.59	1113.68	1492.04	1006.81	1350.01	1792.99	1145.66	1765.69	4279.01	1187.1
BCGR_1102	BCGR_1102	29.1634	70.2379	43.9445	75.5813	70.3592	99.8545	67.3099	92.8236	79.5879	66.1352	60.0193	57.499	50.1102	63.4884	49.9686	73.1173	58.6765
BCGR_1103	galU	53.7037	50.5652	57.7147	39.9342	54.1372	29.537	83.7138	80.0422	49.1367	55.6788	55.1969	49.2149	44.2969	29.5398	31.9948	55.8308	39.0193
BCGR_1104	moeA1	115.106	102.678	90.4825	95.705	56.3713	71.4953	103.523	110.669	103.231	93.4066	83.9615	62.6471	86.4448	76.7471	64.1952	76.7132	105.201
BCGR_1105	rimJ	111.317	70.9541	78.4108	84.4221	77.2572	102.236	58.7912	74.1265	73.9459	107.067	70.0226	32.7823	115.337	53.5474	38.0713	46.6777	84.0025
BCGR_1106	BCGR_1106	131.709	116.283	122.702	135.786	136.492	128.819	143.176	133.136	124.967	106.867	94.7938	122.809	95.6034	130.898	149.528	179.305	156.178
BCGR_1107	BCGR_1107	377.736	244.74	202.145	243.25	238.795	255.484	203.969	186.451	200.573	198.971	193.396	200.509	79.6623	228.19	89.7396	335.546	182.219
BCGR_1108	BCGR_1108	288.857	533.434	263.667	300.24	409.363	418.849	220.287	297.036	221.097	347.295	224.072	268.919	129.516	412.214	68.5284	348.242	275.705
BCGR_1109	BCGR_1109	285.854	195.603	182.904	106.504	313.66	228.739	83.3518	189.752	103.249	130.895	153.293	127.191	78.7595	169.899	64.8242	123.532	303.52
BCGR_1110	BCGR_1110	221.028	176.655	58.2843	168.995	135.736	143.177	135.264	78.1673	72.1768	84.9672	136.36	32.5906	45.4441	162.716	18.0338	180.422	109.457
BCGR_1111	BCGR_1111	472.012	395.731	328.378	348.991	518.871	372.822	296.187	344.142	312.094	312.151	306.155	368.016	251.268	373.203	281.031	489.029	343.245
BCGR_1112	BCGR_1112	302.47	217.24	235.39	229.597	378.297	244.916	219.416	231.609	180.422	235.719	200.381	214.402	255.106	263.133	167.032	343.253	202.542
BCGR_1113	BCGR_1113	353.283	320.464	247.326	283.099	420.471	274.922	473.537	244.25	271.712	320.68	289.239	430.654	423.041	312.786	472.926	310.071	285.929
BCGR_1114	arcA	77.9621	66.1085	77.5517	77.502	57.5952	51.7521	75.6762	41.5434	54.4461	49.9559	48.3034	42.4082	55.7056	50.6318	39.1105	63.3242	46.6508
BCGR_1115	BCGR_1115	216.643	137.354	116.209	110.042	163.177	82.7623	155.697	110.37	105.728	81.3972	93.3634	136.622	131.914	94.4658	130.984	178.353	110.916
BCGR_1116	BCGR_1116	89.1897	57.212	99.8124	83.6917	151.292	63.4117	111.427	69.8685	104.804	39.1807	47.9875	39.838	58.116	61.9763	61.4998	135.842	65.1534
BCGR_1117	BCGR_1117	267.078	276.406	281.507	260.754	216.871	266.261	210.023	316.266	284.383	268.631	254.027	272.273	282.813	281.799	215.958	296.773	255.134
BCGR_1118	pabB	180.555	201.953	206.508	192.559	146.951	184.598	120.613	171.209	220.568	180.63	192.929	207.273	188.185	156.142	151.753	182.01	193.909
BCGR_1119	BCGR_1119	153.814	184.66	191.524	217.469	210.309	162.19	204.386	186.209	174.189	144.445	193.144	159.817	155.074	154.923	137.766	258.431	205.846
BCGR_1120	metS	108.279	95.61	71.4605	127.987	78.8023	108.117	96.2108	78.9325	81.3774	62.8219	78.6407	69.0669	78.8717	84.4246	60.6213	115.732	57.591
BCGR_1121	tatD	73.954	53.8296	77.077	84.8163	70.2868	92.3896	55.6028	37.7026	68.7528	26.5181	34.3507	55.1457	30.1388	55.2212	18.1018	81.9273	47.087
BCGR_1122	rpfB	213.383	254.275	258.97	225.157	323.656	244.807	219.95	291.605	317.879	272.071	300.923	210.16	211.697	308.309	167.388	289.602	301.123
BCGR_1123	ksgA	109.562	109.506	118.401	109.233	91.9135	107.408	142.24	118.033	102.883	97.3524	129.035	88.015	74.6683	116.664	76.861	82.646	99.929
BCGR_1124	ispE	70.2116	71.6794	76.3725	85.0994	77.2528	59.6944	82.7131	71.1057	81.0656	58.3474	67.169	35.7168	36.5404	45.2273	40.1002	102.685	64.672
BCGR_1125	pks16	158.678	173.595	174.746	201.92	254.481	114.804	216.919	218.503	157.805	187.139	204.8	322.222	260.615	141.06	282.915	333.366	198.428
BCGR_1126	pth	66.4278	104.889	102.537	129.227	99.9954	86.5855	128.501	94.23	127.545	113.758	94.0928	87.7229	64.0832	110.568	58.2967	164.656	123.047
BCGR_1127	rplY	298.115	267.078	496.736	405.417	311.76	187.515	380.743	400.048	499.748	363.147	479.136	473.589	409.733	391.222	250.636	278.614	499.892
BCGR_1128	lpqT	201.1	132.435	177.731	182.806	141.83	106.86	136.721	152.746	123.68	130.455	197.336	140.106	147.177	183.206	121.136	173.132	189.902
BCGR_1129	BCGR_1129	35.6973	99.7302	92.7878	114.846	98.6497	44.5961	56.1752	88.5352	105.983	52.9304	66.5788	113.693	21.2321	54.0609	33.7025	43.7087	98.1879
BCGR_1130	prsA	144.598	149.474	180.616	271.369	155.984	158.988	214.823	236.175	211.485	245.104	212.851	146.947	180.213	207.368	122.946	168.896	220.306
BCGR_1131	glmU	252.75	283.791	244.105	180.672	226.47	306.528	245.948	244.445	261.08	250.428	267.667	300.122	228.915	238.935	258.824	271.077	262.643
BCGR_1132	BCGR_1132	0	0	4.73249	0	0	0	0	0	11.3024	0	0	0	0	3.9636	0	0	0
BCGR_1133	BCGR_1133	185.42	163.275	175.778	159.61	163.745	192.078	182.306	155.634	163.096	138.469	154.533	143.976	210.543	156.357	238.555	159.486	145.885
BCGR_1134	mfd	226.192	193.641	152.436	169.704	167.756	190.658	183.681	177.981	161.644	163.475	171.116	172.68	205.897	171.728	214.926	141.87	167.317
BCGR_1135	BCGR_1135	178.44	120.976	94.3594	115.507	104.601	105.699	153.465	135.844	88.3391	66.9987	88.0652	60.0226	97.9975	101.789	93.193	89.9648	72.4696
BCGR_1136	lpqU	119.841	97.1509	113.968	96.9013	72.8129	100.341	141.842	123.949	99.5601	78.6172	108.478	106.587	90.2363	98.8301	74.8944	96.7836	77.7321
BCGR_1137	eno	182.305	133.672	188.859	151.381	99.2943	151.834	142.646	176.463	152.171	182.86	187.921	150.917	154.615	186.934	131.213	93.0081	151.284
BCGR_1138	BCGR_1138	52.9781	65.0401	76.2984	85.4031	57.5611	101.634	107.739	128.531	125.758	127.724	114.36	75.7126	87.6634	99.0034	84.7877	54.8881	118.423
BCGR_1139	BCGR_1139	161.567	104.076	143.075	117.665	71.0832	114.813	87.6594	98.3839	138.199	128.09	154.158	107.524	120.48	103.852	102.704	82.6738	143.159
BCGR_1140	BCGR_1140	76.797	57.6887	53.063	77.536	54.6244	48.1731	55.6837	89.4482	88.7711	60.5391	86.6529	37.1532	84.9946	69.5612	88.5159	47.6113	57.711
BCGR_1141	BCGR_1141	115.749	43.9069	68.6761	95.0373	33.3202	77.3229	167.35	43.9588	127.568	75.0873	68.3941	115.204	85.3397	33.5523	47.8105	106.295	119.944
BCGR_1142	BCGR_1142	61.339	53.183	103.981	78.1141	52.4676	59.601	86.8737	79.8687	44.1484	53.5005	49.3117	31.3971	48.6443	46.4467	61.1286	42.9172	51.5525
BCGR_1143	kdpE	71.2598	35.1169	50.9524	57.8657	39.1329	61.2514	63.4012	17.8435	56.9602	27.6105	14.8065	30.5518	37.086	33.5946	49.3082	21.8131	27.8511
BCGR_1144	kdpD	148.132	96.2393	63.1658	79.3317	123.142	91.9776	143.674	85.9336	83.7333	71.0295	60.182	85.4395	90.7562	81.3896	107.714	106.614	71.6896
BCGR_1145	BCGR_1145	133.318	81.3422	125.556	83.4	81.8726	154.215	125.878	33.0652	19.9907	42.6366	74.3097	65.7132	83.7005	84.1254	46.618	147.692	54.3262
BCGR_1146	kdpA	84.839	35.5741	54.2085	76.5472	59.6152	76.094	85.0681	60.8989	64.3895	33.868	32.0733	25.9813	27.1711	42.5186	31.1493	81.9047	41.3026
BCGR_1147	kdpB	48.0955	29.1605	39.095	53.4115	23.9811	48.019	78.7409	34.0892	36.6808	19.6662	16.8849	18.6205	18.371	31.2815	23.3288	40.5202	19.3513
BCGR_1148	kdpC	99.8719	55.2045	69.9412	66.0616	49.7699	52.4982	82.9619	81.0097	72.1768	35.9861	63.3889	24.7688	81.7993	62.9169	49.2924	82.1921	42.0313
BCGR_1149	trcS	62.8252	61.6992	63.6937	71.5442	53.3777	81.1959	71.2213	75.1855	55.6995	36.4957	40.6405	48.0807	40.2091	35.9677	50.6125	79.1654	49.586
BCGR_1150	trcR	50.6404	41.4676	35.2919	36.2047	64.4191	57.4064	45.1579	41.8655	40.2448	8.8338	29.3118	44.1615	46.8532	33.5523	20.3637	75.2922	35.4673
BCGR_1151	BCGR_1151	51.2138	12.7913	27.0098	12.4592	26.2092	29.489	18.805	37.8704	23.8913	12.739	5.97754	16.6132	9.21351	18.8513	20.8928	37.16	13.1882
BCGR_1152	BCGR_1152	54.3365	33.8941	65.5522	31.8668	18.7699	26.3985	25.4383	35.3754	48.7633	41.4687	29.3544	27.0402	7.54094	29.701	20.9475	54.8881	30.514
BCGR_1153	BCGR_1153	129.615	73.8105	47.8507	121.625	50.4123	78.3643	152.297	72.5087	56.233	65.0675	59.6489	52.7484	35.9765	89.6948	27.496	77.5887	100.132
BCGR_1154	esxI	347.096	563.086	1292.62	1053.91	180.981	528.164	728.622	1071.6	981.605	1297.5	1447.62	753.494	427.174	1052.23	223.619	196.459	1497.37
BCGR_1155	esxJ	392.773	493.718	1295.08	816.731	243.137	534.302	695.721	894.653	819.254	1323.73	1301.43	610.464	313.977	695.351	173.052	238.537	1221.76
BCGR_1156	PPE15	122.209	120.943	170.128	200.309	110.382	80.9631	141.613	255.566	164.923	231.594	217.57	99.2017	76.5419	194.014	51.2798	84.5343	253.805
BCGR_1157	PE8	134.124	155.813	197.05	266.518	112.13	110.61	194.924	260.249	218.623	317.233	232.394	131.921	154.073	184.451	77.7979	121.443	317.678
BCGR_1158	BCGR_1158	317.059	137.162	170.369	202.085	253.49	145.318	243.822	233.682	199.676	98.6158	53.8635	104.791	103.778	158.544	74.6784	271.018	108.783
BCGR_1159	BCGR_1159	120.974	73.8105	77.4725	86.4889	100.825	117.546	152.297	70.0084	152.373	101.998	62.2423	77.9759	83.9453	72.5192	38.0713	91.6958	67.782
BCGR_1160	BCGR_1160	55.3972	48.8522	77.535	27.9904	54.9556	62.1087	23.4705	55.4861	72.4593	80.6538	42.2054	16.9649	56.1825	42.3508	53.1956	31.306	36.4655
BCGR_1161	BCGR_1161	27.6986	31.6103	298.341	259.911	17.6643	49.687	21.1234	14.7963	25.495	31.2208	50.8383	13.572	23.6558	238.576	14.0812	39.1325	28.4887
BCGR_1162	BCGR_1162	67.8287	53.6273	632.801	544.295	51.709	359.079	95.3289	85.2734	104.583	57.1208	153.734	40.971	58.4281	720.6	37.7851	60.1405	43.7826
BCGR_1163	BCGR_1163	251.393	223.803	321.919	313.114	199.921	150.252	297.843	279.452	285.89	283.786	283.347	227.528	192.014	279.802	171.985	224.769	326.46
BCGR_1164	BCGR_1164	203.064	125.284	102.537	117.571	181.086	205.706	261.761	189.398	152.373	87.0497	106.979	129.004	128.916	110.21	111.041	211.606	110.916
BCGR_1165	BCGR_1165	351.284	398.149	360.764	373.314	413.262	375.258	476.706	402.293	402.479	375.331	350.589	351.313	439.061	381.368	376.829	382.186	381.981
BCGR_1166	BCGR_1166	12.9615	14.5679	10.2537	172.978	12.6031	26.5879	19.0371	8.75105	77.5471	3.51716	14.9122	61.9221	5.49642	4.771	5.81645	12.3437	6.162
BCGR_1167	BCGR_1167	155.538	164.825	199.215	257.15	382.072	201.508	195.811	347.184	163.257	90.4413	140.045	330.251	179.883	88.3316	255.622	308.34	158.451
BCGR_1168	BCGR_1168	72.4927	87.8713	79.852	86.1062	128.484	100.754	95.0173	85.2314	83.2178	43.6999	44.203	73.795	73.8633	45.5989	63.3399	194.378	77.543
BCGR_1169	BCGR_1169	86.9184	12.3398	57.9034	25.7559	54.7824	22.2252	90.7064	15.8843	25.9291	8.37912	14.4164	14.5699	28.5696	48.4958	33.5924	89.6212	7.34003
BCGR_1170	BCGR_1170	87.686	67.5793	39.6385	78.3625	23.0782	44.6293	103.491	34.4337	47.3336	14.0214	25.3773	36.5714	15.9359	20.749	33.7276	79.2456	23.4487
BCGR_1171	BCGR_1171	52.023	37.2301	38.6352	36.8611	38.142	44.3593	31.577	52.5319	52.8218	21.3911	35.3698	27.8966	17.6813	27.4341	28.8459	66.2983	16.467
BCGR_1172	BCGR_1172	77.7691	55.7741	51.7569	72.975	46.6219	100.754	69.3496	75.009	48.9771	30.9008	23.8966	22.6065	15.4185	28.626	30.8197	78.5964	22.4473
BCGR_1173	BCGR_1173	280.311	191.335	173.074	218.123	248.767	282.333	387.856	145.402	185.144	79.3101	55.4025	114.318	97.2553	99.6562	87.8569	330.663	106.041
BCGR_1174	BCGR_1174	144.428	144.846	187.497	159.85	146.688	169.123	248.843	128.587	146.931	85.9192	145.047	135.639	113.069	235.551	122.372	122.429	146.568
BCGR_1175	BCGR_1175	314.694	334.18	317.627	285.112	343.198	354.982	342.669	263.753	309.809	346.727	477.131	296.65	328.809	397.835	358.579	438.467	363.701
BCGR_1176	BCGR_1176	468.096	403.571	492.179	361.4	521.255	371.351	522.162	360.043	442.194	459.442	456.147	441.121	392.658	475.028	548.227	540.501	492.784
BCGR_1177	BCGR_1177	194.594	166.343	197.305	226.319	295.39	171.77	298.892	155.834	179.511	203.314	178.295	194.222	155.951	198.843	151.95	273.503	157.579
BCGR_1178	BCGR_1178	533.274	817.703	763.379	726.772	982.471	555.176	1321.72	754.988	543.746	496.135	505.877	1061.52	449.34	559.434	522.121	1080.48	526.285
BCGR_1179	BCGR_1179	2693.73	3419.22	2585.43	2103.67	2307.07	3302.82	1721.68	2144.49	2294.66	2099.82	2293.54	3544.17	2202.71	2740.07	3045.71	1809	2303.33
BCGR_1180	fadD14	390.561	555.678	438.347	435.704	498.836	591.189	379.203	465.607	399.74	393.819	413.7	542.273	384.103	461.468	451.397	470.511	427.862
BCGR_1181	BCGR_1181	187.703	234.142	211.93	181.094	178.589	236.33	211.62	203.48	202.013	197.997	157.898	202.782	185.896	158.813	210.309	186.669	145.636
BCGR_1182	BCGR_1182	141.756	168.618	171.328	225.391	203.127	265.914	195.191	225.597	184.749	200.745	223.363	141.088	200.831	226.979	148.912	161.517	179.01
BCGR_1183	BCGR_1183	151.126	130.181	128.281	107.651	142.261	121.119	122.729	101.502	117.406	101.698	83.4311	69.3878	106.399	157.138	81.0028	128.314	108.556
BCGR_1184	BCGR_1184	78.3129	95.3533	75.7198	66.3409	75.1453	75.0371	87.4644	96.3052	62.3345	46.4856	67.5742	71.8815	63.3992	76.3894	67.0907	70.5845	66.8986
BCGR_1185	BCGR_1185	132.703	92.9761	105.662	124.523	149.23	112.197	149.028	98.7376	120.476	93.122	108.622	124.873	166.23	120.467	143.005	131.887	112.452
BCGR_1186	lpqV	68.8812	79.4157	68.5534	72.975	67.5449	69.0885	115.039	73.2945	69.9673	54.2648	46.0148	31.8456	30.837	36.8048	62.0019	122.429	34.4632
BCGR_1187	BCGR_1187	123.443	155.391	208.33	172.978	107.647	193.512	155.923	252.887	237.371	188.922	145.973	136.294	158.754	174.482	142.616	227.728	185.74
BCGR_1188	BCGR_1188	179.105	200.242	221.853	165.852	110.714	190.059	171.334	106.376	142.479	184.171	142.167	151.99	147.177	120.229	121.136	138.506	180.238
BCGR_1189	PE_PGRS19	51.3832	45.8888	58.9589	54.7313	35.8192	48.1281	68.8397	41.3889	56.2654	38.7202	39.8045	34.2783	27.3036	32.2042	22.7748	63.4817	45.8023
BCGR_1190	PE_PGRS20	51.5932	39.9088	31.2113	29.902	30.7521	48.6569	35.1026	34.248	41.093	6.4853	14.3461	15.7071	5.26486	17.0918	4.45713	26.012	8.92738
BCGR_1191	PE_PGRS20	10.2272	6.32205	7.41639	7.99726	14.1314	5.79681	9.38818	5.1787	9.66124	7.80521	9.20845	4.07159	10.6451	9.59951	0.62583	14.6095	13.2188
BCGR_1192	BCGR_1192	50.788	42.8117	70.3112	190.629	152.049	30.8431	160.844	71.6412	39.9813	23.2563	31.4387	55.6035	17.6212	75.7128	18.6472	155.465	37.3492
BCGR_1193	BCGR_1193	52.9492	31.2434	141.37	180.109	30.4845	90.0356	211.434	51.7083	45.8509	28.287	92.3702	42.1597	55.113	78.9346	34.0212	48.6243	35.3987
BCGR_1194	BCGR_1194	140.725	82.0557	91.6557	130.561	65.3031	104.352	129.958	106.084	95.9552	83.9812	83.5984	69.0831	73.4215	104.806	84.6893	94.5748	94.5049
BCGR_1195	echA8	91.6349	72.365	83.9374	80.3291	49.9803	73.8082	82.3467	109.897	94.1576	100.116	99.8772	64.3221	67.7698	78.2888	51.352	78.2449	81.8972
BCGR_1196	echA9	121.374	66.6922	93.1725	110.517	84.4754	117.935	93.095	88.1898	86.6301	71.3597	84.9985	64.4276	57.3961	104.841	58.0973	75.9579	59.1445
BCGR_1197	BCGR_1197	241.948	414.893	191.403	382.714	299.29	322.413	281.75	276.033	213.323	244.794	264.53	297.226	316.594	297.71	284.266	287.784	173.768
BCGR_1198	BCGR_1198	3835.49	3797.8	2468.83	2614.55	4777.95	4025.83	3472.13	2727.42	2735.7	3128.69	2613.67	4575.57	3900.17	3384.15	4078.95	4611.64	2921.38
BCGR_1199	BCGR_1199	1618.25	2151.13	1548.56	1716.82	3329.82	2368.6	1779.01	1678.53	1714.71	1844.34	1638.09	2274.07	1835.93	1908.11	1972.28	3465.17	1729.83
BCGR_1200	fadA3	316.674	377.491	319.473	413.463	691.707	354.323	350.597	397.76	366.132	338.353	363.253	357.206	375.118	358.701	347.633	738.281	429.407
BCGR_1201	BCGR_1201	140.231	119.207	97.6545	85.2534	402.085	109.39	155.561	72.0086	95.7775	86.8236	51.5722	58.9734	108.272	94.8747	82.6692	313.176	71.8313
BCGR_1202	BCGR_1202	166.37	119.205	119.274	146.357	249.837	150.71	203.31	104.553	123.875	68.7757	64.3661	119.359	88.9893	112.526	85.2628	303.439	86.1993
BCGR_1203	cbs	219.426	151.13	157.709	161.33	221.232	133.255	160.649	131.822	160.519	124.167	146.37	131.568	159.689	153.361	146.39	206.418	134.173
BCGR_1204	pra	246.538	163.644	234.857	202.271	329.359	164.3	220.389	236.418	185.341	266.37	269.63	226.105	207.798	219.791	189.567	305.028	255.429
BCGR_1205	metB	217.514	318.171	384	407.46	484.711	282.837	289.815	437.327	408.94	340.306	384.854	340.651	286.888	341.216	180.276	502.305	367.391
BCGR_1206	greA	1315.95	1997.33	2319.2	2069.84	3238.93	1932.65	1729.96	2188.08	2366.34	2579.55	2299.29	2726.07	1679.78	2534.49	1046.62	2984.79	2364.53
BCGR_1207	BCGR_1207	100.963	97.528	66.919	130.587	67.868	111.36	39.0763	61.5863	108.265	111.624	103.191	63.0084	87.1011	68.7024	64.1201	90.2108	94.8623
BCGR_1208	mca	163.611	209.051	169.452	174.736	173.519	242.647	137.542	167.252	186.418	176.783	189.957	198.836	177.02	219.657	181.004	220.099	143.346
BCGR_1209	BCGR_1209	181.753	127.281	135.487	141.03	132.008	196.98	146.308	157.772	154.085	134.442	127.457	208.726	189.18	194.528	153.996	175.466	123.378
BCGR_1210	BCGR_1210	134.143	128.071	127.799	117.753	109.395	131.276	96.9217	156.928	141.103	137.381	168.4	123.653	164.814	126.149	167.349	94.1923	146.574
BCGR_1211	BCGR_1211	0	0	6.15223	0	0	7.55656	0	0	0	4.74817	0	0	0	0	22.8428	0	0
BCGR_1212	BCGR_1212	100.89	76.1354	112.118	75.5108	65.2768	107.367	62.1831	66.7261	92.2813	79.1972	84.8922	82.244	50.8394	96.2894	47.6259	89.7077	66.8065
BCGR_1213	BCGR_1213	402.152	297.517	230.182	245.285	253.867	357.428	280.128	170.439	227.939	220.979	206.074	324.914	385.756	234.32	383.898	275.168	254.305
BCGR_1214	PE_PGRS21	39.5566	40.9195	42.2301	39.6408	40.6836	42.9138	54.9962	43.6719	52.0004	45.4886	32.5043	39.7524	37.5755	42.2392	37.7893	43.2616	43.5448
BCGR_1215	BCGR_1215	65.8046	38.3247	75.7198	115.076	41.3299	84.2847	92.2569	96.0692	79.1169	42.003	64.6362	66.6853	51.8892	81.2538	37.3392	95.2225	54.3915
BCGR_1216	PE9	6.57204	31.0234	17.3302	16.4451	14.1259	27.6719	41.0237	30.4262	31.7317	17.3877	5.9174	3.48857	4.56041	11.6117	0	13.4116	11.7165
BCGR_1217	PE10	66.6592	7.49204	35.1556	31.275	25.5852	43.1803	67.3099	57.8641	20.9902	0	0	22.115	0	11.0415	0	6.80161	8.91289
BCGR_1218	BCGR_1218	107.092	37.8287	32.274	124.416	46.9761	54.5063	67.4102	22.1338	64.2323	15.5678	27.5499	36.5442	0	27.0304	0	49.9528	27.2744
BCGR_1219	celA2b	83.9088	53.8244	85.8074	94.0994	71.6385	73.577	110.466	60.402	56.7104	23.7408	35.9326	63.5516	24.1422	66.4424	25.5479	65.1523	29.5533
BCGR_1220	BCGR_1220	0	5.52045	0	0	0	7.95427	0	0	0	0	3.6854	0	0	0	0	0	0
BCGR_1221	BCGR_1221	22.2197	49.947	23.4371	48.65	27.2909	64.7705	65.2702	0	46.6449	36.1765	13.3376	35.384	5.13951	9.81462	16.3163	99.7569	7.92257
BCGR_1222	PE_PGRS22	44.2306	35.7435	34.412	32.9288	25.9279	30.9011	36.6426	30.1446	30.3877	15.6226	20.5707	23.8665	27.9019	40.4464	24.9633	40.7297	27.1751
BCGR_1223	BCGR_1223	65.109	53.6639	40.061	54.307	13.3281	28.1174	31.8762	75.3579	45.5601	35.3352	26.0549	63.3621	100.4	62.3115	74.3719	44.2896	15.4766
BCGR_1224	coaA	86.5883	80.0181	114.165	101.312	72.8694	98.6767	146.017	124.345	96.2712	87.4577	87.5884	88.5209	89.7559	98.4498	48.6685	66.7539	74.3251
BCGR_1225	glyA	332.932	325.228	352.132	296.002	204.681	292.352	304.951	391.452	325.75	338.488	307.64	400.246	326.569	313.264	311.882	214.083	365.867
BCGR_1226	desA2	1282.64	1024.51	1655.9	1546.87	1359.11	923.816	2087.38	1683.9	2655.11	1911.3	1832.91	2850.16	2128.95	1716.35	1256.35	1333.12	1789.69
BCGR_1227	phoH2	675.91	531.21	1035.96	892.515	660.923	358.675	868.515	1068.31	1393.03	1210.89	1168.12	1082.64	820.663	972.598	528.437	611.706	1160.4
BCGR_1228	BCGR_1228	191.759	175.293	241.033	245.916	221.785	222.556	201.846	253.387	254.279	217.895	279.611	167.105	187.029	237.164	147.07	211.316	235.886
BCGR_1229	BCGR_1229	139.667	114.878	169.082	212.472	143.277	88.4169	148.024	163.489	144.599	172.484	149.096	110.364	100.587	146.518	97.8977	156.761	178.258
BCGR_1230	fumC	174.203	141.324	168.377	229.833	142.372	157.813	186.845	151.218	171.987	164.736	168.054	114.197	106.794	141.888	70.6925	142.734	152.363
BCGR_1231	glpX	87.4099	74.5489	82.0298	108.558	79.7299	90.762	95.3431	65.4624	93.3669	79.0053	73.6877	46.3989	55.8974	53.9399	57.8936	97.5834	101.291
BCGR_1232	BCGR_1232	175.758	122.72	103.357	179.519	134.68	164.733	116.507	125.565	121.463	122.503	123.24	131.275	148.943	99.962	188.453	171.401	121.453
BCGR_1233	BCGR_1233	139.667	83.7886	99.0097	137.014	151.214	122.491	114.889	84.2375	104.523	81.3972	72.2682	95.3202	137.823	97.3451	102.56	152.134	101.862
BCGR_1234	BCGR_1234	345.64	221.432	232.418	405.417	291.861	375.029	272.866	260.031	279.351	291.924	153.012	325.664	371.758	225.191	359.563	472.586	268.047
BCGR_1235	BCGR_1235	350.509	322.052	183.7	242.565	415.705	221.375	318.537	121.705	217.983	230.052	145.963	258.154	215.859	145.146	157.647	278.962	166.374
BCGR_1236	BCGR_1236	52.7719	74.9204	58.2265	83.4	48.6118	53.9754	64.2504	78.3576	62.096	31.3718	91.9046	51.9703	53.9648	61.6481	46.9093	90.1213	34.1661
BCGR_1237	BCGR_1237	107.59	56.7818	42.5568	92.179	88.3362	111.36	110.788	52.7883	89.8528	31.4164	64.2312	67.0434	42.1981	75.9342	51.5251	105.962	78.8087
BCGR_1238	BCGR_1238	85.0807	39.4453	48.3765	29.9385	56.3311	54.2522	58.5758	57.6992	35.1631	19.4797	11.9697	27.5209	16.6046	19.3776	19.5238	55.343	25.596
BCGR_1239	BCGR_1239	105.105	81.7388	83.1473	104.989	80.4225	113.657	93.3702	105.217	91.8155	94.1871	110.281	62.7657	53.5237	80.3088	54.1505	72.6493	92.027
BCGR_1240	xseB	43.406	41.4676	68.6761	47.5186	56.6444	31.6321	75.7059	81.6377	56.9502	81.7127	99.3343	115.204	65.2598	103.054	31.8737	66.4343	63.8412
BCGR_1241	xseA	89.7336	144.726	158.538	143.845	50.9735	119.888	143.328	159.033	204.385	173.947	196.265	122.058	98.5896	162.012	105.977	65.0077	177.572
BCGR_1242	BCGR_1242	153.348	199.929	257.643	191.859	129.151	174.546	152.833	158.47	192.23	293.361	284.693	167.451	118.571	234.169	109.388	55.4347	227.3
BCGR_1243	lytB	466.164	450.565	371.63	395.969	243.363	452.955	382.398	379.611	410.556	321.499	423.383	501.838	445.483	392.5	427.723	253.927	407.496
BCGR_1244	BCGR_1244	129.931	170.764	207.075	176.208	139.782	187.071	182.826	187.705	172.017	184.136	227.146	184.256	169.792	158.979	106.553	90.5775	185.142
BCGR_1245	ychF	86.8929	37.5021	35.7448	46.4757	41.6224	74.2991	78.4884	36.9597	58.5537	37.667	30.5126	26.9828	31.3539	33.9674	16.5897	82.9872	20.9129
BCGR_1246	BCGR_1246	60.2083	47.3691	15.8767	94.1613	46.2184	87.7536	49.7422	34.8429	22.1187	52.0767	33.8819	35.9547	34.816	33.2431	33.1589	86.0074	37.5683
BCGR_1247	BCGR_1247	47.2836	85.5891	68.905	147.118	59.6032	72.5429	54.827	25.9231	83.0652	24.3106	29.1294	33.6856	13.815	52.7634	65.7873	91.4136	27.9508
BCGR_1248	BCGR_1248	81.4032	59.7963	42.5481	79.1131	45.5273	49.4354	92.8728	63.0917	28.3793	34.6128	39.265	28.9355	28.2433	40.4509	42.6968	69.4146	24.1009
BCGR_1249	BCGR_1249	81.1504	59.2849	115.02	44.4196	52.9502	59.1383	81.9425	61.6378	48.9771	49.5461	31.9668	24.2304	14.0778	44.8059	12.4146	16.5604	36.1682
BCGR_1250	BCGR_1250	100.812	254.452	168.617	240.547	116.744	159.527	149.124	165.02	145.117	181.134	185.43	190.353	153.9	253.817	167.091	123.437	284.992
BCGR_1251	BCGR_1251	35.4391	62.8447	100.72	70.2038	64.0817	76.5221	60.7261	87.732	105.807	84.1447	98.6816	59.5706	50.0939	90.4436	53.0107	61.071	110.214
BCGR_1252	BCGR_1252	44.4395	44.9523	28.1245	91.74	49.1235	25.9082	48.9527	54.0065	19.5909	27.1324	58.0187	70.7681	15.4185	41.2214	35.8958	157.797	61.796
BCGR_1253	BCGR_1253	0	0	0	0	0	0	0	0	0	0	0	0	0	0	0	0	0
BCGR_1254	BCGR_1254	50.9034	40.6841	41.7606	26.5364	55.5741	45.7973	64.3802	36.0043	67.6775	26.4746	28.009	9.00684	2.61648	8.74394	11.0753	83.1033	27.2248
BCGR_1255	BCGR_1255	35.3496	28.606	22.3718	6.63409	0	41.2176	46.7275	18.4113	8.90493	0	15.9142	22.5171	0	18.737	5.19155	43.283	30.2498
BCGR_1256	zwf1	200.501	145.092	235.55	193.767	120.267	185.111	187.11	209.897	206.396	232.223	203.02	198.893	166.863	201.252	175.601	159.044	196.656
BCGR_1257	gnd2	145.96	98.4292	161.654	136.106	123.529	93.9584	188.92	135.412	140.755	149.825	161.812	108.954	151.924	155.94	131.966	117.283	171.741
BCGR_1258	bpoB	124.93	59.816	97.8427	89.094	77.1049	76.476	115.599	82.4195	82.612	118.227	97.8629	102.457	88.4243	86.9126	121.094	38.242	88.1982
BCGR_1259	BCGR_1259	3.88846	34.0888	3.07612	14.595	25.0735	34.0045	12.8501	20.2524	9.79543	9.49634	14.0045	3.0961	8.09472	10.3054	14.2768	14.2834	6.23902
BCGR_1260	ephC	64.8934	80.5767	72.523	76.358	92.9877	46.04	93.0425	40.2366	63.573	46.5383	54.7196	61.512	41.4564	55.2804	64.2926	103.42	60.0489
BCGR_1261	BCGR_1261	119.933	81.889	85.39	118.87	84.9305	107.066	92.4793	88.4925	86.8607	69.5635	70.1913	68.0397	66.0581	74.9932	99.0772	113.808	68.5541
BCGR_1262	BCGR_1262	144.758	105.927	88.9333	160.401	96.4637	112.226	123.836	121.648	128.019	128.812	146.978	107.904	166.703	117.338	143.616	107.479	149.901
BCGR_1263	ppdK	378.96	259.555	283.628	278.295	205.202	295.858	289.671	300.354	282.656	286.5	275.64	268.154	281.257	285.144	284.083	190.445	253.791
BCGR_1264	BCGR_1264	116.654	83.9109	104.588	102.165	28.6554	90.6787	162.768	74.2589	78.3634	42.7335	56.0181	92.8831	53.9648	46.3741	62.8177	85.7003	91.5057
BCGR_1265	BCGR_1265	88.7775	70.8836	65.7362	75.3076	43.1794	62.1087	57.8938	61.0347	63.961	44.6631	54.9949	53.1568	28.5841	76.2314	64.1476	63.4817	44.8222
BCGR_1266	BCGR_1266	85.0752	47.2984	47.2656	82.2683	48.4569	68.782	100.154	55.8104	92.4329	33.3066	45.0249	58.9488	33.7984	49.9132	18.5985	78.7226	21.1875
BCGR_1267	BCGR_1267	55.9446	46.4329	65.6562	49.0346	29.4482	46.5938	69.0755	29.3513	73.5625	26.2744	18.2668	22.5171	15.7842	41.9546	14.8975	57.2088	14.1385
BCGR_1268	gltA1	47.372	34.6079	51.8411	50.3787	45.8195	47.5641	66.0985	40.4363	63.1482	23.6203	19.9049	32.6898	16.436	18.309	19.1323	47.3696	20.2689
BCGR_1269	BCGR_1269	135.86	105.434	139.465	137.603	93.3659	101.627	136.592	136.654	130.379	113.89	112.619	108.605	89.7855	129.308	85.512	99.0182	125.718
BCGR_1270	metE	631.976	441.636	723.373	636.419	345.75	412.429	496.419	690.004	665.058	750.71	801.021	650.182	763.176	691.001	598.722	360.342	859.015
BCGR_1271	BCGR_1271	90.5666	26.5541	59.186	81.2886	47.1545	42.0872	52.0509	119.635	54.5568	19.2331	38.9999	34.4882	30.0564	75.6596	28.9149	57.8567	40.014
BCGR_1272	PPE16	65.7274	50.0759	42.4702	49.9055	45.7562	56.0648	80.6929	56.6197	48.6612	27.2637	28.4608	39.9497	18.4525	36.235	37.9485	42.3894	27.1029
BCGR_1273	BCGR_1273	29.8292	37.3576	43.8241	31.9891	7.85079	24.8435	51.635	25.8935	29.5205	10.4069	13.429	33.9299	17.7419	22.5871	15.6458	15.653	20.5119
BCGR_1274	BCGR_1274	38.2024	20.2417	19.4281	53.7711	30.1636	10.6057	42.0821	30.7932	60.1474	14.9942	25.7978	28.2451	24.6155	10.8477	16.03	30.0703	14.5942
BCGR_1275	BCGR_1275	103.692	92.0076	73.395	102.421	100.545	82.1941	90.176	125.541	103.11	48.3147	50.3671	41.2814	18.935	88.5899	104.195	70.164	43.7826
BCGR_1276	BCGR_1276	77.9985	84.1584	52.9927	74.0514	17.7511	51.7145	63.6818	55.7589	52.0111	40.3384	40.0719	39.4548	16.5556	62.0145	18.1934	58.4256	54.9672
BCGR_1277	BCGR_1277	106.176	72.8568	86.9417	106.622	58.3403	97.7375	71.8168	71.1462	100.887	67.0999	119.919	75.6413	28.4366	77.753	38.2993	148.251	82.6888
BCGR_1278	BCGR_1278	189.744	164.514	197.076	174.413	140.304	137.962	187.686	210.648	195.909	132.397	148.181	157.246	156.744	153.084	124.166	124.856	162.232
BCGR_1279	echA11	76.3236	80.3236	94.2275	125.875	86.2858	111.242	104.457	119.457	121.624	95.3164	97.3548	101.285	85.0598	70.4902	73.029	63.7177	77.3113
BCGR_1280	echA10	132.988	169.226	182.966	137.812	162.984	130.344	140.125	167.641	164.592	126.382	153.581	128.908	127.59	173.927	107.845	107.612	150.912
BCGR_1281	mcr	104.478	81.58	124.288	94.3516	106.372	105.334	94.3204	91.3746	117.743	86.8099	96.8999	92.5703	75.2237	96.8079	64.0291	128.887	90.3293
BCGR_1282	BCGR_1282	149.961	71.0401	151.967	216.308	111.882	156.55	126.965	155.995	178.737	164.2	130.002	62.1688	67.9398	160.123	64.6151	147.197	113.346
BCGR_1283	BCGR_1283	261.587	147.798	95.0799	165.852	104.201	192.349	171.334	190.25	84.5969	155.395	203.702	56.2928	112.836	112.422	51.9155	95.2225	158.811
BCGR_1284	mmpL13	90.7306	93.4008	96.385	83.0525	152.829	90.3188	155.425	86.1532	75.798	67.3788	38.0123	64.281	65.7857	64.2858	48.133	178.202	72.2934
BCGR_1285	BCGR_1285	351.215	402.154	328.875	377.991	666.865	442.947	491.106	364.606	392.72	238.065	248.467	291.062	354.129	258.346	297.904	545.884	302.847
BCGR_1286	BCGR_1286	139.069	419.555	182.396	230.086	377.577	177.801	350.731	212.849	306.539	263.663	243.843	253.516	304.742	298.249	244.552	362.966	227.051
BCGR_1287	BCGR_1287	47.3377	57.0047	74.8967	85.6663	43.606	39.4255	52.1452	46.9621	57.4949	43.3528	94.3782	53.8453	65.6963	69.4491	74.4874	53.8214	41.5935
BCGR_1288	BCGR_1288	22.3975	17.2017	15.2575	25.6872	16.047	19.9493	113.081	23.2228	168.873	117.375	10.3633	22.2919	14.6784	21.4351	48.8836	102.079	7.98595
BCGR_1289	BCGR_1289	28.067	25.2364	9.25148	28.5316	32.3181	13.6359	334.939	20.3032	10.311	274.18	15.7946	11.1739	21.099	12.3974	111.638	432.439	17.513
BCGR_1290	BCGR_1290	55.3972	68.9679	32.0253	43.985	52.9929	55.8978	206.54	40.6898	103.322	196.431	23.0211	32.2334	26.6128	26.8222	61.0184	250.448	35.326
BCGR_1291	BCGR_1291	145.082	171.876	147.86	172.932	107.157	167.641	145.418	104.382	163.806	114.116	135.338	125.926	135.139	153.281	72.9434	184.044	114.644
BCGR_1292	BCGR_1292	203.985	183.985	104.891	122.024	173.811	148.654	143.247	174.857	112.407	152.564	128.566	154.298	201.705	126.705	275.237	171.713	126.826
BCGR_1293	omt	96.7305	122.308	63.4789	112.428	100.243	115.351	77.494	91.6011	83.763	77.1787	77.198	76.1444	68.6478	64.8181	45.2013	114.402	81.1293
BCGR_1294	BCGR_1294	31.7425	32.1088	33.9001	40.2107	67.2525	33.9274	57.6942	31.6875	48.9771	30.0394	29.2952	34.1203	27.5331	56.7846	52.4452	81.6193	37.3492
BCGR_1295	BCGR_1295	205.983	286.318	329.228	242.593	110.362	257.331	240.794	209.822	254.152	281.04	228.993	164.01	204.191	267.382	151.256	167.283	256.306
BCGR_1296	BCGR_1296	222.197	129.862	183.59	166.8	81.8726	124.743	119.662	132.873	276.76	177.868	155.606	172.989	137.054	78.517	145.034	157.193	169.015
BCGR_1297	BCGR_1297	838.002	664.651	839.968	646.35	700.303	658.5	723.8	698.502	838.609	775.211	687.364	738.01	928.415	812.861	806.491	606.315	736.799
BCGR_1298	BCGR_1298	69.8335	102.748	135.6	77.4429	93.5686	61.6862	76.9256	115.728	123.942	54.2648	97.1742	75.8229	96.9164	109.363	88.5741	38.8663	95.0708
BCGR_1299	BCGR_1299	304.819	274.278	457.528	389.2	332.666	403.016	351.531	392.633	423.906	431.701	484.926	343.774	357.284	374.902	225.146	321.786	483.823
BCGR_1300	BCGR_1300	54.5748	79.1265	128.441	162.594	118.141	57.0056	130.755	112.513	89.3618	159.938	107.491	74.9583	76.6868	112.093	35.0657	133.646	170.022
BCGR_1301	BCGR_1301	7.97632	91.4414	44.1699	59.877	213.079	93.0038	140.582	69.2391	85.396	87.6585	89.7725	82.5627	33.2091	116.266	29.2856	68.3649	38.394
BCGR_1302	pimE	235.64	234.426	168.571	179.519	222.796	239.543	221.021	197.799	191.99	203.696	182.059	185.766	199.13	185.496	175.89	175.209	177.188
BCGR_1303	phhB	86.9676	121.806	63.5069	119.271	58.5433	133.255	147.384	101.625	73.729	32.6756	90.3517	53.2663	46.4213	81.9996	51.5805	94.1986	21.4676
BCGR_1304	mutT2	54.767	23.6369	25.9953	61.669	20.1799	36.1863	38.6106	20.918	41.3891	45.4754	16.766	26.1642	31.9228	15.966	8.04324	21.4586	24.6046
BCGR_1305	narG	134.22	100.21	99.7929	130.917	118.526	116.934	138.124	97.4569	106.931	75.7858	70.988	89.3927	106.442	95.7821	103.932	183.186	86.0881
BCGR_1306	narH	114.08	120.838	84.5244	108.614	76.3802	127.61	139.152	108.206	108.994	78.4849	86.1816	100.139	116.232	96.9699	79.6842	94.7115	98.2172
BCGR_1307	narJ	79.871	73.7055	68.7276	67.0581	55.5037	88.5002	74.0905	70.549	96.1893	49.6205	30.28	71.4056	47.6446	60.3467	61.7373	90.9332	59.9546
BCGR_1308	narI	103.272	89.1766	66.753	128.814	70.7684	70.9766	99.8872	69.9679	107.076	49.2118	51.5956	59.1644	47.1919	75.0998	61.0374	86.3557	62.6428
BCGR_1309	typA	90.9985	83.0438	78.639	88.1733	58.7686	76.8871	86.0758	84.1436	73.1932	55.2569	57.8883	52.7666	60.3994	57.6707	56.653	62.3715	68.7714
BCGR_1310	lpqW	108.094	140.181	120.723	143.196	136.969	146.379	128.77	143.083	138.307	121.243	102.612	86.8466	121.506	146.479	101.284	134.15	122.949
BCGR_1311	BCGR_1311	109.339	133.967	134.009	157.51	143.277	182.554	135.71	175.12	144.507	151.377	160.844	106.678	136.782	120.399	62.1957	128.22	143.312
BCGR_1312	PPE17b	139.788	110.199	87.2215	168.12	170.481	128.175	125.79	58.1082	133.912	68.5179	75.3407	105.032	97.0001	105.663	96.865	142.231	87.399
BCGR_1313	PPE17a	91.0887	104.309	84.2958	143.531	107.656	130.257	153.349	93.9892	67.1068	43.0221	43.3289	72.5275	63.2074	50.1034	65.6257	204.123	50.5556
BCGR_1314	PE11	255.637	226.393	131.572	179.186	329.111	335.182	227.315	157.742	160.994	178.644	138.659	164.308	130.37	222.432	192.241	199.873	115.309
BCGR_1315	mshB	144.282	152.503	107.664	132.507	134.793	129.257	165.698	127.022	126.309	90.59	93.9777	80.6616	108.64	156.614	116.468	154.11	94.6799
BCGR_1316	BCGR_1316	208.336	161.663	133.204	158.001	134.076	144.199	160.331	116.436	125.813	78.4101	127.197	81.8053	55.4501	111.563	71.2528	125.799	112.951
BCGR_1317	PE12	60.4032	59.0635	71.6765	79.3515	105.719	83.1466	74.3003	71.6591	48.1846	60.2357	40.3366	39.2774	61.4745	39.3538	40.6587	76.4246	55.9964
BCGR_1318	fbiC	418.383	419.807	481.826	458.199	441.541	406.165	392.092	463.469	474.466	457.011	473.326	416.783	396.953	478.109	347.035	369.445	451.529
BCGR_1319	BCGR_1319	686.61	1181.18	1055.3	1036.11	880.314	1124.63	583.463	1041.21	1018.37	1023.21	1213.72	1472.74	1073.46	1199.51	784.064	947.078	1245.56
BCGR_1320	fadH	197.246	198.589	208.902	236.115	184.668	186.283	204.078	222.427	193.006	169.386	222.827	176.868	169.809	198.168	118.444	182.827	172.536
BCGR_1321	BCGR_1321	70.4015	64.0373	58.2843	79.8885	37.7045	52.4982	104.604	90.9583	65.9903	33.9869	72.2338	61.2702	54.5329	80.2733	34.8653	76.178	86.6896
BCGR_1322	BCGR_1322	682.085	490.763	772.133	704.31	678.265	540.744	823.662	678.797	927.42	904.33	976.462	1004.39	914.926	866.028	542.778	656.948	938.715
BCGR_1323	BCGR_1323	739.556	646.091	1005.37	862.03	659.942	609.521	759.913	877.791	1224.02	1079.39	1179.77	1074	944.31	1024.86	616.693	732.4	1092.2
BCGR_1324	BCGR_1324	170.761	177.418	266.509	224.515	275.275	164.636	190.29	220.335	297.197	272.363	266.384	229.507	227.8	250.179	175.452	256.088	269.384
BCGR_1325	pks3	82.1683	55.2098	56.9804	73.7447	75.0041	63.0317	97.7411	47.1197	56.7252	36.9656	34.5078	54.026	37.0458	44.4622	49.6059	92.0271	34.6945
BCGR_1326	papA3	69.7127	58.099	75.4396	59.244	73.9103	48.5665	84.7616	84.4922	82.4224	69.8673	76.9804	68.5986	53.8507	54.0323	32.3566	52.3422	79.4937
BCGR_1327	mmpL10	76.9162	47.6862	62.8104	82.6517	59.425	67.2029	72.4285	49.2681	62.5032	38.8185	38.9557	46.4261	37.6624	51.5782	43.2715	67.9754	44.6207
BCGR_1328	BCGR_1328	164.871	146.844	125.506	149.842	157.605	144.078	159.912	67.5081	129.3	138.646	77.9585	116.413	85.6242	114.733	68.5284	142.199	121.453
BCGR_1329	fadD21	154.195	155.069	192.536	187.038	132.141	147.738	182.875	182.353	162.75	150.892	184.308	172.826	111.844	174.426	100.998	147.356	151.145
BCGR_1330	BCGR_1330	92.9189	63.8283	69.3981	99.6468	82.9358	62.8077	81.3759	76.1501	73.0568	36.9987	41.0522	53.3058	45.6548	56.211	49.5846	106.706	38.2753
BCGR_1331	rocA	321.862	218.582	102.837	184.835	84.1883	179.261	154.451	194.64	175.531	134.474	169.179	155.483	167.015	204.603	274.28	103.563	186.108
BCGR_1332	BCGR_1332	222.467	209.142	127.519	216.714	73.8094	212.5	125.645	166.929	141.885	160.574	171.025	170.379	206.702	228.592	318.415	69.2528	152.762
BCGR_1333	sigI	155.004	152.107	122.622	170.526	67.9458	137.109	124.821	122.489	126.566	106.385	126.089	108.098	100.141	159.361	233.138	107.33	112.631
BCGR_1334	BCGR_1334	52.3806	51.9037	67.6534	72.2227	59.0833	69.593	43.5696	37.1178	53.1848	39.8128	24.544	37.4511	63.0517	77.2016	58.0882	64.1361	45.7385
BCGR_1335	BCGR_1335	101.417	101.272	84.8584	80.5242	71.8631	87.1728	65.526	88.8821	90.2776	55.9659	80.3394	58.2339	62.9308	75.5941	68.7432	58.5066	70.9306
BCGR_1336	BCGR_1336	269.374	241.7	230.04	222.098	168.195	175.225	230.929	217.2	282.506	253.924	273.494	249.483	279.991	221.789	311.192	182.165	257.397
BCGR_1337	BCGR_1337	120.099	128.345	143.812	110.848	94.9134	84.1743	90.3662	118.495	123.579	117.803	115.522	120.186	89.2583	91.7481	106.021	90.8029	121.446
BCGR_1338	BCGR_1338	63.3947	61.6407	92.1377	121.049	76.7313	106.007	122.614	62.7089	92.8477	65.2592	70.3544	56.3461	50.64	68.3768	53.0473	86.648	69.7824
BCGR_1339	BCGR_1339	161.52	84.7177	179.834	359.262	203.894	232.509	270.181	150.595	210.978	127.835	177.75	133.371	141.139	138.726	92.2498	117.197	198.369
BCGR_1340	PE13	45.7465	59.6426	74.7918	117.332	64.6151	82.974	67.1899	92.6582	69.1442	65.1709	76.8875	121.416	12.6976	50.5165	11.1975	160.571	60.3513
BCGR_1341	PPE18	35.8016	35.41	37.7631	34.3412	27.8492	73.4397	30.6737	49.034	49.6034	29.6305	37.2499	15.8368	17.6662	22.1394	17.5264	58.4486	28.9346
BCGR_1342	esxK	84.839	67.8068	96.9443	132.682	92.6235	112.967	110.762	117.287	126.648	61.3905	86.2904	70.0532	71.9531	85.3575	57.6838	138.506	73.944
BCGR_1343	esxL	94.9602	156.781	145.063	175.14	66.3599	120.905	137.067	102.328	96.9232	95.963	125.304	99.0753	84.0715	97.6297	52.8991	44.1031	101.576
BCGR_1344	BCGR_1344	18.0021	33.9917	22.2164	27.0278	29.1861	180.518	20.6236	29.3785	23.5816	17.5858	14.588	20.6407	79.4482	14.7901	15.8631	40.5577	16.9455
BCGR_1345	BCGR_1345	286.162	248.66	211.175	272.529	220.325	260.762	243.083	290.424	268.982	242.515	215.996	211.413	217.835	291.474	222.155	197.854	259.65
BCGR_1346	BCGR_1346	208.363	182.071	169.477	169.816	162.2	154.933	187.498	209.742	168.186	207.247	228.124	177.588	207.035	183.422	201.132	130.557	198.812
BCGR_1347	dapE	151.595	111.684	135.869	133.205	114.622	152.408	149.616	143.764	118.097	94.1608	122.293	105.355	80.8712	113.214	94.5885	110.512	109.198
BCGR_1348	BCGR_1348	70.5534	60.5543	30.444	48.1485	47.2666	59.206	70.6533	80.7313	81.7969	50.9082	57.0287	65.1139	45.6197	50.9956	54.1633	80.4974	50.5983
BCGR_1349	BCGR_1349	81.5389	53.8566	81.7352	68.1275	91.5738	74.3446	78.7461	70.2957	65.7718	64.1045	64.3654	60.9215	43.7919	65.1254	49.2125	64.9633	54.3628
BCGR_1350	BCGR_1350	0	0	0	6.21064	0	0	29.1633	0	0	0	0	21.0798	0	0	0	0	0
BCGR_1351	BCGR_1351	146.701	72.7069	131.434	126.048	99.317	111.631	161.599	127.345	102.407	110.071	128.109	104.142	127.553	90.1719	85.6605	101.715	94.5306
BCGR_1352	fadD6	119.645	80.3328	106.584	105.436	60.3776	83.9056	84.2346	86.2478	95.9886	72.7311	90.6312	83.6673	54.8672	78.5826	71.8135	46.4966	80.4048
BCGR_1353	BCGR_1353	60.6978	30.6991	18.0065	7.11952	0	36.8613	58.5044	13.1723	43.0043	46.3236	27.3259	42.2882	5.26486	30.162	50.1427	9.29	4.0579
BCGR_1354	folP2	200.22	140.36	163.761	178.324	147.966	123.103	165.727	170.857	195.909	149.179	153.795	214.363	166.408	164.886	163.638	132.965	202.069
BCGR_1355	BCGR_1355	178.989	162.013	175.67	199.39	86.407	134.855	151.829	103.028	155.521	116.878	156.42	138.705	100.956	123.664	113.16	133.605	137.706
BCGR_1356	BCGR_1356	278.198	281.409	218.079	230.198	277.235	267.858	370.528	261.251	318.551	302.647	304	368.512	270.263	221.188	367.713	229.153	251.59
BCGR_1357	tagA	186.646	178.055	290.505	276.237	191.502	297.839	215.631	190.998	273.316	199.191	209.726	252.521	180.058	234.258	187.2	235.966	245.097
BCGR_1358	BCGR_1358	1022.11	932.76	681.14	787.088	1002.94	561.344	838.314	675.081	741.654	997.115	807.76	990.753	963.657	761.86	783.182	700.566	659.554
BCGR_1359	BCGR_1359	332.724	335.752	348.204	391.206	497.777	287.461	373.579	345.196	375.66	357.336	351.918	295.566	327.683	351.126	293.777	453.534	376.057
BCGR_1360	glgC	176.199	184.015	146.173	197.526	194.627	203.023	184.646	171.9	182.161	173.266	174.091	143.398	142.824	227.286	141.408	226.243	157.2
BCGR_1361	PE14	126.112	204.108	170.711	213.008	185.873	130.708	160.529	160.56	197.674	184.794	167.802	138.348	155.574	209.821	96.7218	137.258	193.353
BCGR_1362	BCGR_1362	234.15	209.02	166.577	201.274	201.208	186.595	221.436	184.733	157.363	154.273	160.774	270.043	154.686	198.666	159.157	221.384	175.684
BCGR_1363	BCGR_1363	167.29	295.553	208.902	223.141	211.413	245.84	199.509	232.828	255.116	196.68	208.512	232.276	182.281	200.611	201.017	270.855	180.423
BCGR_1364	BCGR_1364	114.458	231.175	112.063	104.744	94.996	142.597	102.988	98.8643	104.199	97.212	76.2723	134.898	158.847	100.238	137.723	158.184	102.734
BCGR_1365	BCGR_1365	81.7573	147.92	78.086	105.72	58.7803	83.3159	65.8978	57.1222	41.4422	53.5691	36.3579	65.0975	76.7961	46.9026	61.4998	68.3649	34.128
BCGR_1366	BCGR_1366	71.5622	183.186	99.36	112.375	65.9209	114.945	67.5685	39.3005	49.667	59.7422	53.9141	119.774	76.0068	74.5082	51.4767	100.14	50.7714
BCGR_1367	BCGR_1367	71.4974	70.2077	79.3836	84.7452	63.5503	60.94	139.555	93.6403	131.132	107.983	105.034	59.9246	37.4272	90.5874	55.2648	81.3999	126.122
BCGR_1368	sigE	3314.53	2592.94	1504.2	1751.4	2937.73	2415.76	1883.35	1709.16	1483.74	1554.01	1962.8	2400.08	2327.6	1876.53	2834.1	2790.24	1608.28
BCGR_1369	BCGR_1369	0	0	0	0	0	0	0	0	0	0	0	0	0	0	0	0	0
BCGR_1370	BCGR_1370	825.796	1100.79	756.027	943.409	1122.58	903.671	883.167	744.677	704.867	683.345	899.465	754.555	975.817	856.301	932.551	983.639	722.097
BCGR_1371	htrA	1433.91	1368.15	1039.67	1143.14	1149.49	1344.35	1095.89	1099.16	1005.66	1186.95	1330.3	1101.62	1267.2	1220.94	1333.15	1207.24	1078.1
BCGR_1372	tatB	1670.86	1485.92	1336.71	1222.88	1467.5	1667.02	1165.59	1526.09	1209.59	1482	1607.34	1274.09	1746.5	1406.84	1678.6	1333.12	1480.98
BCGR_1373	BCGR_1373	774.884	727.026	556.144	648.082	565.867	652.537	591.32	624.876	519.122	648.631	595.065	509.683	665.501	637.667	808.157	660.026	607.235
BCGR_1374	BCGR_1374	257.53	223.533	198.687	256.011	299.472	213.69	235.936	218.018	215.58	223.008	198.589	134.503	240.188	195.126	245.747	255.228	214.445
BCGR_1375	BCGR_1375	450.524	325.516	302.096	277.808	468.368	373.138	356.848	337.075	313.454	326.15	322.587	268.187	440.651	316.979	378.088	543.753	291.441
BCGR_1376	lpqX	458.55	436.647	464.835	430.282	449.996	306.74	494.966	418.05	461.474	308.103	461.63	328.416	380.552	465.649	401.018	417.568	410.389
BCGR_1377	BCGR_1377	868.666	399.764	492.179	721.489	432.534	541.791	762.923	672.533	657.957	465.858	708.153	462.663	765.689	727.208	564.605	653.981	599.574
BCGR_1378	BCGR_1378	767.105	577.711	588.81	537.188	459.086	526.19	667.397	526.634	582.084	598.12	593.542	630.892	780.371	625.875	702.625	504.53	604.521
BCGR_1379	BCGR_1379	198.698	189.459	182.312	181.864	239.295	167.748	220.671	245.291	177.959	154.129	156.909	138.109	164.437	178.051	109.43	329.041	151.13
BCGR_1380	BCGR_1380	72.1835	105.468	146.838	132.242	94.9903	85.1678	149.563	98.4648	99.5778	92.3401	109.096	76.6328	63.2074	102.484	49.2193	107.323	102.95
BCGR_1381	BCGR_1381	166.24	111.625	136.026	163.357	144.591	144.199	172.12	156.074	130.755	109.774	142.615	123.844	121.297	120.072	124.168	146.765	106.464
BCGR_1382	BCGR_1382	287.147	238.017	343.894	254.477	137.766	166.632	239.429	339.271	263.723	198.449	324.977	184.178	225.545	284.058	159.607	112.314	275.157
BCGR_1383	BCGR_1383	213.865	170.444	205.54	200.681	180.724	175.175	233.638	131.948	151.384	157.553	158.346	215.32	206.047	169.804	131.087	123.356	197.569
BCGR_1384	lpqY	175.855	140.6	88.5289	131.261	120.267	132.037	134.279	109.285	100.262	130.549	117.254	100.773	149.299	131.52	147.72	169.647	105.453
BCGR_1385	sugA	144.236	116.866	122.619	162.616	110.061	152.7	148.213	124.271	143.711	88.0629	86.2562	91.7046	75.4387	97.7048	101.172	183.196	85.7776
BCGR_1386	sugB	50.9034	43.4811	28.6358	71.1175	52.1007	32.9741	47.3506	70.6994	66.9651	35.2228	41.2497	19.8151	40.817	29.2297	38.2098	70.6378	45.3747
BCGR_1387	sugC	150.011	134.705	139.284	143.727	98.1847	130.418	140.894	108.287	115.357	87.7326	69.3117	100.584	69.579	90.4988	92.1829	145.009	76.8529
BCGR_1388	corA	120.362	118.893	129.415	145.552	89.0113	139.189	148.459	89.0297	136.656	71.4166	85.0955	90.4366	71.1689	83.1168	82.1594	142.185	64.8269
BCGR_1389	mdh	275.256	180.536	244.598	244.135	111.148	163.038	195.217	216.844	195.315	201.437	202.429	169.629	185.116	194.865	134.288	117.73	192.086
BCGR_1390	BCGR_1390	28.6047	72.337	76.3725	104.01	46.1121	66.0113	74.8357	93.1146	132.858	115.702	117.509	65.4808	86.8399	73.4405	47.261	100.695	105.179
BCGR_1391	BCGR_1391	62.6473	68.469	51.2686	52.7042	73.6285	67.1694	76.1486	45.0054	38.0933	46.1627	42.7916	49.8817	56.9629	52.9581	38.0713	42.3211	27.729
BCGR_1392	PE_PGRS23	60.2262	33.9072	21.4181	26.4421	33.0835	31.6758	41.388	37.4112	43.4966	16.53	16.4174	26.3966	35.2736	26.3583	16.6351	49.3872	20.3904
BCGR_1393	lpqZ	126.138	141.983	166.56	153.07	159.876	123.485	177.603	137.486	137.972	152.289	152.854	153.295	152.023	121.276	134.41	148.64	142.027
BCGR_1394	BCGR_1394	161.715	201.447	178.57	241.318	160.346	172.41	268.444	173.523	180.349	226.266	216.893	329.953	185.468	181.553	170.703	239.26	179.588
BCGR_1395	BCGR_1395	66.6592	162.684	62.7779	142.972	67.2525	141.878	101.402	123.994	107.95	131.786	117.181	58.1309	96.9164	126.188	90.905	151.579	122.234
BCGR_1396	BCGR_1396	103.692	177.145	101.17	165.41	143.277	154.49	106.608	150.018	143.666	132.949	133.821	181.638	129.516	174.046	109.138	97.3386	166.374
BCGR_1397	BCGR_1397	246.942	281.633	319.596	321.043	236.081	331.949	263.121	318.691	318.192	308.939	344.429	265.38	296.281	278.88	314.645	266.19	309.925
BCGR_1398	BCGR_1398	209.196	163.974	228.895	198.849	217.731	146.511	203.506	207.536	167.677	189.927	203.035	204.424	148.933	223.208	143.64	262.798	178.725
BCGR_1399	BCGR_1399	55.9392	40.6673	45.764	65.8056	41.7263	54.8845	53.2038	50.2165	39.6973	27.4894	29.8517	20.2061	33.1363	30.1929	21.4402	77.5145	32.5451
BCGR_1400	lprE	17.7035	49.4597	40.0145	49.8366	37.2753	22.1168	44.5748	63.6662	36.6333	24.7059	20.4944	16.1098	10.5297	46.9187	14.8571	37.16	16.2316
BCGR_1401	BCGR_1401	0	0	0	0	0	0	0	7.10611	5.15549	0	3.6854	6.51811	0	0	0	0	0
BCGR_1402	BCGR_1402	29.3468	39.5806	4.64319	5.50755	21.6267	0	25.8618	45.8545	29.5711	10.7506	13.2118	9.34672	0	0	8.61992	35.933	3.13913
BCGR_1403	deaD	145.059	113.443	106.9	101.44	83.3242	109.865	155.538	110.12	122.269	111.464	102.799	101.008	99.8923	102.323	116.239	75.6378	85.5469
BCGR_1404	BCGR_1404	198.473	261.129	239.681	239.449	175.365	275.499	217.737	232.059	214.785	247.3	262.585	199.312	186.628	245.826	193.331	216.235	281.623
BCGR_1405	BCGR_1405	121.32	104.889	93.5139	81.732	45.8486	123.928	140.494	143.117	86.1998	89.2656	99.432	108.983	99.2953	121.603	84.5184	64.7513	151.4
BCGR_1406	BCGR_1406	64.4373	55.9406	56.8349	92.435	58.6753	53.2557	72.6131	43.7195	53.6416	45.2206	58.6856	44.8198	62.188	59.8692	54.9315	61.6679	43.5741
BCGR_1407	BCGR_1407	43.5507	37.7599	22.9683	38.92	45.8486	38.2866	39.978	28.8035	56.1605	27.8559	21.0068	20.6407	34.5375	35.0382	33.5028	57.1335	32.1656
BCGR_1408	BCGR_1408	82.6476	45.6711	91.7159	108.789	60.2715	72.4983	121.388	70.7465	57.8328	67.2803	99.7369	88.6559	36.6403	82.1386	58.1606	68.8694	107.437
BCGR_1409	BCGR_1409	210.078	182.533	236.501	291.9	122.809	145.243	213.612	291.074	216.263	199.793	230.984	164.053	196.236	219.491	88.9979	128.612	146.928
BCGR_1410	BCGR_1410	190.794	114.678	191.95	114.814	170.022	143.071	203.317	192.623	193.296	194.991	167.121	112.285	110.808	148.397	73.097	218.377	145.3
BCGR_1411	BCGR_1411	46.0043	60.5695	36.3935	59.6134	32.2878	44.7008	33.7842	53.2458	85.5375	48.1504	76.9262	33.1414	31.9228	63.8642	38.6075	40.2349	37.4927
BCGR_1412	amiB2	69.8746	47.5737	56.3401	71.2413	73.6499	46.3512	71.0501	51.3236	44.0054	34.0473	29.6424	35.3076	47.5543	50.3026	46.8697	55.9407	45.9954
BCGR_1413	BCGR_1413	368.712	286.98	484.059	362.282	338.192	295.358	383.545	446.17	471.374	483.012	487.67	334.442	380.767	369.842	285.825	324.82	434.515
BCGR_1414	BCGR_1414	245.587	121.45	239.613	238.129	150.818	174.994	243.475	262.926	237.152	254.902	283.776	136.88	187.457	200.683	72.1352	260.609	201.4
BCGR_1415	BCGR_1415	1553.7	1128.26	917.846	929.347	2117.4	1055.47	1787.43	909.352	912.828	1579.98	1968.2	1277.27	2691.82	1134.15	2584.32	1962.1	995.546
BCGR_1416	pknH	371.861	417.832	358.83	391.117	947.181	499.8	550.858	375.562	380.236	536.722	622.499	429.489	739.026	391.908	618.519	800.557	394.762
BCGR_1417	embR	74.7233	72.8469	57.8278	80.0248	151.881	74.1845	100.206	58.5188	76.2151	65.9537	49.3632	47.2095	56.9237	62.4241	48.9063	195.915	31.2766
BCGR_1418	BCGR_1418	66.6592	22.4761	35.1556	52.125	126.22	25.1885	110.143	22.5027	16.3257	18.0883	16.672	14.7433	23.1278	26.9902	19.0357	81.6193	21.7871
BCGR_1419	BCGR_1419	65.4195	70.2259	55.9774	68.9035	109.456	75.2413	98.5356	57.9469	40.3588	30.9752	37.2652	46.7737	32.4252	37.1524	49.0189	148.76	30.7042
BCGR_1420	BCGR_1420	109.499	104.05	116.154	158.794	130.669	120.905	120.619	88.5706	83.0652	80.5289	40.333	61.4267	25.9031	100.58	60.305	161.497	13.3099
BCGR_1421	lprA	106.655	95.0419	86.3824	104.846	113.452	104.867	134.27	101.4	95.1556	69.769	52.5884	75.8229	34.3613	71.5066	33.5649	171.012	62.4751
BCGR_1422	BCGR_1422	141.895	95.6879	211.55	156.192	130.709	116.663	150.293	132.647	130.606	133.282	144.959	91.2535	51.1246	164.524	54.1014	150.351	125.51
BCGR_1423	BCGR_1423	125.051	137.296	95.2472	134.798	124.237	90.3774	162.227	125.148	146.118	115.155	121.434	81.0541	117.97	105.45	79.3047	157.544	104.467
BCGR_1424	BCGR_1424	122.19	87.4372	86.1101	94.129	75.202	88.6567	108.737	67.1607	89.3854	51.7982	48.0429	67.1265	41.0984	47.3728	45.8423	92.7726	50.2261
BCGR_1425	lprB	686.146	576.588	586.396	587.136	602.582	678.795	561.977	643.449	550.783	672.883	753.043	573.221	546.432	614.788	580.86	726.956	636.024
BCGR_1426	lprC	419.352	540.09	435.075	327.38	468.619	577.805	359.707	537.081	397.229	561.386	523.042	457.06	509.237	466.872	547.722	448.23	430.182
BCGR_1427	BCGR_1427	206.157	266.876	262.107	236.629	310.292	160.968	198.707	295.598	207.501	257.356	214.625	175.873	176.264	292.697	198.692	358.352	200.83
BCGR_1428	BCGR_1428	140.146	75.935	105.101	110.223	126.114	90.5213	95.4832	76.6498	104.587	81.1145	72.2108	45.7965	63.5211	61.1881	64.2454	146.801	77.1212
BCGR_1429	BCGR_1429	83.4509	43.5839	59.5559	72.3086	55.9369	54.5176	61.0232	55.1778	60.6064	59.4063	51.9574	50.3293	63.3286	53.1738	63.8868	80.0043	58.4968
BCGR_1430	BCGR_1430	116.433	72.966	100.948	103.738	73.1281	87.4218	106.234	114.343	93.3251	68.5747	79.9502	66.4872	60.7997	65.4556	54.84	97.9226	85.2313
BCGR_1431	oppA	156.108	158.293	159.102	161.454	151.149	163.864	170.707	163.701	159.31	161.751	143.38	102.523	83.0228	144.954	109.612	109.523	163.632
BCGR_1432	oppD	113.165	79.0515	106.384	87.1415	94.8947	71.9907	102.297	84.5778	83.7325	84.584	68.766	96.5701	71.1314	89.7726	72.2921	106.252	91.465
BCGR_1433	oppC	133.166	73.9968	112.931	93.9679	93.2282	110.76	147.864	101.725	95.2706	66.9947	78.6555	72.9493	36.223	79.0548	30.5092	75.6563	79.7683
BCGR_1434	oppB	102.102	62.4184	87.5655	119.983	92.295	57.4855	91.4484	91.9435	99.7571	55.9293	57.5646	36.4694	55.6202	70.1776	31.5315	63.0922	74.0007
BCGR_1435	BCGR_1435	12.697	29.9682	15.0667	11.9143	23.3922	6.16862	27.973	27.5543	19.9907	0	14.2903	0	4.40529	8.41254	4.6618	31.0931	3.39539
BCGR_1436	canA	197.268	92.0973	93.0337	108.573	159.003	103.212	158.798	67.5081	108.705	53.2721	32.4495	60.4118	103.981	96.7698	47.357	95.2225	33.4777
BCGR_1437	cysD	167.43	200.796	135.462	136.577	205.057	218.146	199.104	149.467	121.619	110.355	146.469	212.845	252.826	150.641	190.706	211.994	95.6523
BCGR_1438	cysN	249.367	243.546	208.876	205.517	274.439	310.617	269.12	215.148	224.897	158.427	204.489	233.592	268.508	228.896	220.257	227.295	180.712
BCGR_1439	BCGR_1439	96.1881	91.0875	84.1884	92.179	71.6385	119.314	78.904	87.0499	112.132	61.2264	101.348	81.4764	161.894	96.2737	75.1408	80.1874	110.551
BCGR_1440	BCGR_1440	98.0734	78.5373	41.2169	68.3018	58.5812	71.4709	85.2452	62.5198	71.4149	26.6646	57.9497	35.384	43.0655	59.3954	41.6347	48.784	34.832
BCGR_1441	BCGR_1441	116.096	59.2194	58.873	50.2795	50.7297	53.5105	72.1408	45.2207	58.1164	29.0797	58.2963	62.8109	49.5753	38.4602	48.0901	58.3181	51.7431
BCGR_1442	BCGR_1442	126.292	93.2343	104.641	95.4289	108.376	123.359	96.6501	127.515	115.536	91.3109	94.5604	78.3287	92.7088	99.09	81.0236	109.058	102.028
BCGR_1443	BCGR_1443	221.343	246.085	279.217	218.925	148.788	209.259	296.54	249.261	222.281	138.793	148.125	123.844	120.383	174.398	61.4998	263.693	137.578
BCGR_1444	BCGR_1444	33.3296	31.8412	54.9306	93.825	43.4948	67.4693	79.5481	50.6311	29.7361	44.0901	25.0081	46.4415	26.9824	53.367	18.3558	30.6072	47.5354
BCGR_1445	argS	100.493	103.556	112.549	108.072	95.6913	101.486	97.0169	120.559	86.3989	107.2	111.07	80.9145	108.126	102.492	76.6954	91.939	89.6789
BCGR_1446	lysA	258.999	169.508	225.765	220.88	170.141	207.131	260.061	198.908	232.641	232.321	246.642	221.15	263.56	227.73	189.167	146.235	254.017
BCGR_1447	thrA	239.993	270.053	327.377	330.864	234.689	224.987	291.501	352.508	370.985	350.634	369.757	350.238	375.068	372.112	274.94	268.864	405.019
BCGR_1448	thrC	273.161	282.996	371.52	303.22	201.62	245.326	283.817	332.117	300.646	433.517	368.152	358.153	369.532	340.277	261.965	232.121	380.217
BCGR_1449	BCGR_1449	8.29537	19.5792	19.6871	7.784	11.4622	28.2111	27.4135	7.20086	15.6727	7.59707	7.46907	6.60502	14.3906	30.229	12.1828	15.2356	26.6198
BCGR_1450	thrB	88.3182	121.763	166.906	208.105	80.4521	119.189	99.4496	149.071	166.862	146.789	141.37	105.482	131.422	118.983	109.53	154.999	132.259
BCGR_1451	rho	1256.69	1899.82	2679.23	2207.89	1369.09	1886.26	1554.23	2427.16	2365.52	2677.56	2611.85	2166.76	1787.01	2397.41	1207.68	1243.1	2684.88
BCGR_1452	BCGR_1452	842.299	1219.94	1892.99	1895.11	987.509	1250.9	1418.12	1678.35	1618.51	1992.77	2210.56	1409.92	1427.99	1801.06	604.456	1048.91	2106.55
BCGR_1453	rpmE	2352.52	3426.36	4803.87	4293.36	3223.73	3494.91	3269.63	4179.88	4354.88	5646.36	5423.83	3942.37	3809.02	4723.29	2013.02	3229.63	5213.05
BCGR_1454	prfA	513.537	722.501	1004.98	811.287	748.402	605.369	606.849	931.536	1008.55	1018.6	1053.86	730.611	733.198	983.902	478.55	737.31	957.347
BCGR_1455	hemK	508.941	588.064	835.897	675.677	628.54	575.785	615.68	716.25	761.795	758.461	787.926	585.519	736.045	817.671	520.516	620.664	825.869
BCGR_1456	BCGR_1456	834.769	863.166	1053.22	885.073	722.957	715.447	762.359	858.406	948.988	953.118	1042.63	852.138	982.259	959.627	837.22	765.275	917.346
BCGR_1457	rfe	166.957	166.229	184.411	189.92	179.912	181.357	169.166	197.568	199.38	140.882	176.918	105.973	115.854	170.104	113.925	208.284	159.214
BCGR_1458	BCGR_1458	439.732	440.273	595.475	592.81	387.379	352.639	522.464	530.064	604.656	480.679	524.737	600.873	606.271	555.98	400.454	420.86	587.444
BCGR_1459	atpB	328.427	258.252	428.45	409.358	168.964	255.297	361.782	384.07	393.378	422.984	387.774	327.619	359.479	460.662	284.852	171.476	354.622
BCGR_1460	atpE	337.632	145.821	297.108	210.026	181.717	154.817	142.082	355.652	317.754	277.942	309.124	217.482	202.697	384.566	175.5	134.705	342.893
BCGR_1461	atpF	460.172	392.246	527.126	466.349	225.513	332.667	328.475	512.902	428.912	496.731	595.813	383.99	527.514	539.049	470.372	187.064	632.024
BCGR_1462	atpH	384.148	415.331	596.78	601.432	265.399	373.263	455.358	594.434	551.349	626.716	675.475	459.913	567.898	662.125	501.315	281.194	679.639
BCGR_1463	atpA	344.446	252.496	390.611	391.146	168.806	263.793	317.747	450.709	373.651	401.609	455.783	291.371	417.197	433.574	328.521	207.758	426.22
BCGR_1464	atpG	357.84	342.088	540.431	542.782	268.761	371.407	379.623	548.007	535.227	590.262	598.624	384.483	497.323	596.094	439.687	243.969	592.639
BCGR_1465	atpD	434.357	334.696	480.051	445.942	251.838	323.365	346.187	483.508	414.747	497.631	494.04	349.917	429.502	534.524	420.27	195.529	522.694
BCGR_1466	atpC	127.49	137.559	167.421	129.202	103.347	126.356	92.6891	139.443	176.639	221.062	193.997	89.3302	176.934	204.418	121.703	118.638	190.921
BCGR_1467	BCGR_1467	225.034	168.119	179.767	186.319	111.776	102.898	179.84	235.56	218.139	227.643	192.686	202.015	166.87	206.107	173.346	221.511	245.431
BCGR_1468	BCGR_1468	11.1848	8.95678	17.1433	15.087	8.37124	173.886	14.6308	15.1704	24.2134	14.9381	147.913	239.339	9.21646	250.571	7.69982	21.3983	19.4414
BCGR_1469	BCGR_1469	120.262	115.702	180.127	165.51	202.36	112.18	173.101	140.584	128.249	115.522	133.548	84.2651	85.6761	159.361	64.7605	164.922	100.339
BCGR_1470	murA	124.276	67.1495	126.403	162.972	130.834	117.005	171.759	125.97	133.198	136.201	138.655	129.683	119.981	102.798	108.262	147.441	120.549
BCGR_1471	BCGR_1471	740.362	1078.26	1240.29	1080.03	2894.2	755.656	1452.92	1080.13	1202.88	1299.1	1341.63	1456.41	910.926	1434.51	717.264	3169.01	1543.95
BCGR_1472	ogt	127.429	213.568	262.396	293.659	780.255	189.369	212.62	333.474	232.494	234.548	287.683	247.688	158.644	216.04	123.847	837.499	219.493
BCGR_1473	alkA	251.615	281.954	266.886	328.902	934.039	236.58	285.442	283.615	315.346	319.474	256.421	285.066	236.707	288.218	243.136	1026.18	259.101
BCGR_1474	BCGR_1474	92.9786	106.824	93.078	130.87	421.372	107.074	139.091	95.6572	112.774	77.092	73.3816	69.9194	99.1678	86.7019	63.2181	543.225	104.981
BCGR_1475	BCGR_1475	70.8047	94.7129	101.925	103.472	194.6	91.9193	74.7989	76.5763	73.4657	52.0881	51.2105	52.68	53.5621	76.5211	27.275	279.272	51.8367
BCGR_1476	BCGR_1476	131.792	105.689	130.089	128.681	133.434	115.367	129.482	149.961	124.499	137.371	111.181	93.5921	88.5682	102.66	83.2629	164.277	120.335
BCGR_1477	BCGR_1477	248.583	300.618	274.653	367.481	185.493	292.817	305.954	314.636	311.355	234.017	317.602	291.918	289.097	302.72	213.131	268.664	360.229
BCGR_1478	BCGR_1478	1356.13	995.414	881.418	952.014	633.041	675.645	1088.48	1041.3	973.141	1063.84	1142.33	1231.97	1220.38	1101.93	1233.21	512.832	1127.65
BCGR_1479	BCGR_1479	0	0	0	0	0	44.2335	0	0	0	0	10.2472	0	0	10.054	0	0	0
BCGR_1480	fadA4	967.06	1046.1	919.081	893.509	880.944	1047.09	937.112	933.295	952.001	1107.82	1108.1	1345.53	1079.3	1133.86	1246.96	791.08	1016.34
BCGR_1481	BCGR_1481	852.815	620.769	724.038	679.115	535.096	531.529	703.986	738.456	683.015	823.662	933.634	877.861	846.55	853.872	816.591	542.833	886.762
BCGR_1482	PE_PGRS24	45.3224	32.6475	51.7439	55.0937	39.3774	41.536	56.7332	48.731	43.4632	38.3627	52.1691	46.339	49.3188	45.3845	74.5038	51.7102	42.9708
BCGR_1483	glgB	277.929	217.515	189.274	202.576	157.37	211.006	270.109	200.311	196.979	157.234	195.336	254.456	281.915	206.67	327.663	197.21	184.784
BCGR_1484	glgE	363.809	288.369	247.141	222.044	237.162	315.61	318.262	207.717	221.304	247.013	260.739	309.787	420.649	268.937	416.507	220.287	236.763
BCGR_1485	glgP	151.218	99.5471	127.032	134.801	62.0204	105.652	124.535	117.514	106.571	105.954	123.026	118.684	117.174	103.769	112.099	91.2549	109.568
BCGR_1486	dinG	61.5524	65.7749	80.1569	72.864	56.264	91.0927	57.8938	61.6512	61.1282	48.2767	52.437	65.5978	73.2673	67.7612	67.4506	53.916	61.2823
BCGR_1487	BCGR_1487	107.403	94.0685	67.8688	96.4807	33.1799	80.8154	84.4047	51.164	85.3749	62.7758	91.6927	68.3098	76.346	93.7245	70.2116	55.3293	63.7475
BCGR_1488	BCGR_1488	1055.77	798.849	611.495	510.088	402.333	577.046	983.009	564.613	538.254	652.274	656.373	910.692	981.178	691.188	941.4	261.622	561.302
BCGR_1489	BCGR_1489	674.262	739.012	683.304	561.574	400.012	684.31	474.866	622.308	613.582	655.585	643.355	778.269	703.46	684.234	791.961	435.027	627.492
BCGR_1490	BCGR_1490	596.906	392.8	417.995	304.591	243.363	428.424	349.621	360.043	354.339	319.848	345.851	447.993	610.037	446.267	617.749	183.269	359.271
BCGR_1491	BCGR_1491	435.93	272.568	259.482	305.8	177.391	259.082	221.453	266.358	282.535	253.236	267.705	333.621	355.36	346.316	374.498	181.376	264.84
BCGR_1492	BCGR_1492	291.22	169.607	322.01	279.479	161.568	183.287	266.115	244.178	168.815	206.091	299.458	239.783	358.235	372.747	362.083	206.653	212.392
BCGR_1493	cysM	512.7	396.893	280.268	254.061	230.835	317.189	340.553	344.208	330.747	338.234	362.216	364.652	431.052	339.695	590.811	189.269	322.991
BCGR_1494	BCGR_1494	461.304	371.459	402.146	331.769	272.576	342.072	337.654	330.625	341.168	449.339	429.699	413.216	550.704	387.079	569.399	202.522	358.718
BCGR_1495	murI	307.645	229.829	254.232	259.705	146.438	304.485	267.08	256.134	309.708	248.581	260.525	305.057	330.931	313.707	415.705	166.639	232.434
BCGR_1496	BCGR_1496	393.607	252.589	378.676	309.772	143.862	209.733	313.297	308.608	331.845	297.681	343.539	383.158	414.978	313.788	403.712	135.255	335.464
BCGR_1497	rph	486.954	361.462	467.57	428.869	192.873	333.651	496.87	354.158	508.609	440.484	556.949	537.293	466.588	437.581	613.241	177.26	510.64
BCGR_1498	BCGR_1498	240.237	145.39	197.359	151.73	106.394	166.095	178.12	135.016	224.034	167.361	189.269	120.166	217.996	183.66	159.447	133.877	163.903
BCGR_1499	BCGR_1499	74.5555	126.56	115.926	127.857	56.8372	72.443	127.439	131.669	103.621	114.584	92.5918	116.68	107.038	71.5413	77.4012	94.4356	78.3745
BCGR_1500	lprD	122.471	148.661	91.0724	149.398	94.7659	130.901	164.589	159.468	138.833	131.603	81.6011	126.77	78.1852	107.111	102.523	155.955	134.933
BCGR_1501	BCGR_1501	25.6181	78.975	75.2744	61.8141	40.4547	21.3362	36.2826	69.8907	80.6682	37.9853	42.8373	20.3979	22.8557	26.6727	13.4369	76.178	50.8908
BCGR_1502	fadD33	131.11	128.869	113.504	124.188	100.835	133.404	85.1562	101.463	112.17	109.123	110.254	92.5753	102.565	110.224	100.817	106.77	107.498
BCGR_1503	fadE14	92.4387	124.132	118.911	132.75	71.8236	154.646	112.452	117.223	101.751	87.8472	92.6397	81.9227	103.746	102.255	86.7672	98.4212	108.337
BCGR_1504	BCGR_1504	54.5489	63.6291	46.652	63.637	50.2488	77.3562	47.0966	56.3101	45.4954	27.9039	39.1595	23.4776	28.6448	37.1188	48.7169	50.5447	34.6941
BCGR_1505	BCGR_1505	70.8965	63.665	69.8207	80.1028	54.312	82.2435	91.2455	77.5558	78.1356	32.9059	37.4539	44.0655	41.1639	53.9234	26.2958	68.2059	45.8496
BCGR_1506	BCGR_1506	70.2604	62.9332	72.9782	64.9226	59.7811	55.241	93.3477	74.0261	73.6346	48.1366	48.05	35.8721	33.1232	47.2625	31.9012	74.2079	49.0516
BCGR_1507	fabG	102.856	77.8206	100.222	90.6303	80.8822	115.786	118.829	68.5969	93.2146	36.76	55.9051	53.9321	44.3904	61.4997	51.5805	112.117	40.9226
BCGR_1508	BCGR_1508	146.992	131.399	159.552	115.477	78.7236	126.219	214.639	91.989	142.088	106.442	127.733	122.483	137.581	113.246	82.8365	213.466	93.2425
BCGR_1509	BCGR_1509	165.573	184.401	109.152	145.95	152.521	260.823	171.334	178.57	134.292	192.99	172.798	189.761	127.078	149.594	152.899	190.445	177.108
BCGR_1510	BCGR_1510	135.354	129.71	80.7774	148.178	63.4356	134.98	158.255	128.832	153.287	96.4132	102.094	67.1216	91.4518	93.6135	80.2114	139.563	79.3769
BCGR_1511	BCGR_1511	115.158	92.7861	105.692	108.995	99.651	116.739	140.582	71.8355	123.071	58.439	65.7584	74.624	56.7322	81.2538	55.6427	125.132	58.3909
BCGR_1512	moeY	116.871	101.08	125.107	121.081	192.103	113.137	166.07	93.1536	114.645	66.3152	73.1521	89.5967	62.7077	71.1012	61.8925	272.368	75.2865
BCGR_1513	BCGR_1513	81.4724	66.596	58.5927	69.5	60.2673	80.3634	167.255	56.7925	45.0901	39.1912	35.0113	69.7852	36.8331	38.4406	44.4166	68.0161	58.759
BCGR_1514	BCGR_1514	88.879	102.164	93.482	97.616	93.9674	102.063	213.612	107.838	115.128	46.865	60.0193	89.2643	62.3749	62.2336	66.7484	127.376	69.1424
BCGR_1515	BCGR_1515	19.8559	58.0235	10.4719	62.1064	67.0658	77.1733	153.107	5.74537	58.3557	44.4509	11.9187	15.8099	41.3348	48.2378	34.0212	113.457	7.07974
BCGR_1516	BCGR_1516	48.1132	53.33	46.3742	65.1262	57.5655	72.8116	77.9762	58.087	49.6302	32.2453	34.1088	37.8688	35.305	28.9466	29.6449	71.0995	30.4649
BCGR_1517	BCGR_1517	120.119	186.93	124.263	148.84	141.858	202.007	88.2117	145.711	174.572	102.485	126.179	115.261	113.273	167.334	102.906	116.907	154.843
BCGR_1518	BCGR_1518	203.237	148.243	127.966	159.572	171.932	169.267	324.393	104.413	107.097	83.5678	52.2835	72.6552	51.8062	60.4581	127.92	162.513	53.2397
BCGR_1519	BCGR_1519	99.435	116.27	211.449	146.378	55.4621	112.573	133.651	158.377	210.846	199.952	183.168	129.292	82.9254	143.247	77.0358	81.5395	165.398
BCGR_1520	PPE19	104.998	76.0905	143.19	138.23	101.052	87.5571	120.84	127.874	136.198	128.212	146.042	93.585	70.1407	96.0449	65.5939	91.145	124.047
BCGR_1521	BCGR_1521	204.1	187.945	188.186	202.085	108.916	220.2	195.368	162.508	156.018	182.192	152.719	138.974	99.6274	168.803	143.672	118.92	175.408
BCGR_1522	BCGR_1522	170.973	239.402	246.089	190.515	187.026	235.349	264.195	234.99	209.368	254.444	231.983	186.239	182.08	230.494	202.272	187.538	238.766
BCGR_1523	BCGR_1523	208.811	206.89	209.214	203.973	150.726	205.206	252.024	174.241	174.041	179.472	185.442	206.786	181.203	190.665	216.902	170.643	165.102
BCGR_1524	BCGR_1524	86.812	52.0378	20.9844	81.4605	55.5337	107.783	39.8452	48.1453	42.5228	35.3352	36.9111	40.3213	41.8332	15.9773	30.1029	103.342	20.6355
BCGR_1525	BCGR_1525	65.9859	36.5521	55.9294	84.0319	32.563	66.4061	79.1772	58.3024	60.1083	17.2661	41.9074	40.3432	53.9648	27.3248	32.8798	57.7106	39.7029
BCGR_1526	BCGR_1526	125.146	96.4493	104.659	110.721	131.749	121.6	35.4485	90.0108	65.3029	157.181	54.7303	71.1748	62.0285	71.0714	65.6402	144.476	66.932
BCGR_1527	BCGR_1527	111.43	114.282	143.246	103.835	81.2616	136.093	131.271	141.062	137.916	107.72	135.516	89.3403	115.447	122.536	137.511	120.331	132.023
BCGR_1528	BCGR_1528	88.879	111.31	100.445	59.5715	52.6324	43.1803	104.899	93.6847	83.9608	50.3887	68.5935	65.7132	66.0794	63.094	32.6326	163.239	67.9077
BCGR_1529	lprF	232.714	181.754	164.373	160.434	165.151	219.198	231.498	215.407	210.863	164.555	193.497	198.529	215.859	264.321	143.857	200.622	221.62
BCGR_1530	BCGR_1530	172.404	90.9877	99.3252	152.984	93.2164	155.683	134.177	100.855	116.247	44.0493	65.8043	50.7313	32.5089	93.1207	60.5472	137.671	41.0924
BCGR_1531	BCGR_1531	119.22	62.2943	61.8346	81.495	138.913	74.4148	152.201	61.6825	79.0595	67.4866	61.1365	78.5813	59.7174	53.8808	73.0506	115.04	67.1407
BCGR_1532	BCGR_1532	239.682	165.071	146.578	126.012	311.608	89.1921	234.063	113.62	145.593	170.208	104.077	154.298	109.699	122.763	114.838	285.147	108.189
BCGR_1533	BCGR_1533	75.775	88.7519	78.8748	87.9443	137.766	122.067	153.762	58.8532	95.4426	26.7845	51.1703	42.8691	87.1739	83.2356	62.9641	144.055	44.793
BCGR_1534	BCGR_1534	90.1892	87.6219	74.371	96.1047	112.65	81.6925	112.82	73.6452	77.497	50.3982	54.7105	73.0285	53.0367	61.7815	51.6348	166.581	56.8206
BCGR_1535	BCGR_1535	208.009	168.075	155.165	188.153	195.639	160.235	169.958	180.022	159.717	135.771	147.919	199.444	200.255	169.687	208.704	232.511	160.695
BCGR_1536	BCGR_1536	449.976	337.595	196.871	260.674	430.497	336.003	329.121	246.169	317.554	297.257	234.168	434.894	432.221	280.402	523.791	444.667	252.656
BCGR_1537	pyrR	91.3987	96.238	81.1841	114.353	127.029	99.7154	86.5503	79.3394	137.338	71.4673	107.56	77.8813	86.7888	103.054	90.6647	127.618	124.352
BCGR_1538	pyrB	90.4066	93.7442	96.1286	81.1847	95.8165	79.3438	110.296	81.8536	69.1802	44.5141	51.204	107.59	78.9235	77.2902	76.3806	79.7489	80.5874
BCGR_1539	pyrC	113.316	71.5482	75.9394	60.9536	55.8481	66.6239	75.5302	72.6769	57.2726	43.6259	73.7593	79.8809	80.6342	83.208	99.6391	57.4428	62.535
BCGR_1540	BCGR_1540	33.7312	55.6036	23.7194	86.1633	46.6082	40.0589	43.3496	73.2015	66.0896	51.4862	32.0585	49.2392	79.3218	64.5637	46.7865	84.8972	39.0879
BCGR_1541	carA	126.246	74.0063	63.3174	104.527	75.2489	84.1845	114.526	90.9658	66.5154	57.4314	57.9497	99.8637	93.9016	65.6044	87.251	60.6191	74.1401
BCGR_1542	carB	133.796	91.7306	66.153	94.4229	47.2455	60.3983	86.2813	84.6876	80.5753	68.2443	75.4186	88.5552	101.547	81.2609	104.594	59.0448	93.9208
BCGR_1543	pyrF	48.641	87.725	58.1666	95.531	36.4705	50.5602	102.178	86.4104	75.5138	78.0426	90.1381	78.3595	91.0534	59.9584	79.7421	76.178	84.6995
BCGR_1544	PE15	33.2218	36.6601	47.7843	39.6757	25.0387	41.0842	63.2107	47.1901	28.5304	23.9713	33.9915	12.0237	25.1487	58.0302	11.0887	22.1878	12.9222
BCGR_1545	PPE20	107.149	88.5726	77.4725	98.3812	84.3742	100.754	92.0129	81.5098	82.3542	49.9437	32.4179	53.6658	29.9805	74.4276	48.6467	100.16	54.5337
BCGR_1546	BCGR_1546	88.2784	99.219	59.8596	86.7811	38.7235	40.8463	64.8292	91.2271	66.1853	35.9321	30.28	43.5128	26.2532	44.5637	9.26059	231.622	76.4421
BCGR_1547	mihF	399.117	482.883	770.77	754.534	554.185	473.354	507.538	761.695	620.993	901.256	823.095	546.783	293.243	680.542	206.878	445.57	858.552
BCGR_1548	gmk	379.543	417.547	861.901	596.37	489.473	399.16	409.891	749.372	715.207	722.448	782.645	442.046	347.027	594.654	244.822	431.918	843.014
BCGR_1549	rpoZ	1036.92	1113.14	1159.5	1175.49	1058.44	857.771	1231.75	1092.29	1281.35	1314.09	1231.39	1782.91	1454.62	1234.79	1216.22	1056.88	1224.57
BCGR_1550	dfp	764.699	712.942	801.112	778.168	837.777	717.061	716.415	799.141	863.587	833.139	810.858	1055.78	1020.05	862.797	914.802	773.598	900.563
BCGR_1551	metK	733.802	790.819	1022.73	970.351	1070.32	802.791	836.315	1074.11	957.236	1072.33	1201.48	942.319	972.97	943.807	727.69	969.196	1008.54
BCGR_1552	BCGR_1552	68.2851	91.671	102.537	102.64	254.52	101.983	92.632	70.8012	88.796	72.1876	73.7229	173.684	71.5144	80.851	90.5355	228.379	65.9409
BCGR_1553	cyp132	123.892	108.975	108.663	125.732	292.756	132.158	147.6	81.2435	104.315	65.7755	62.1412	198.365	69.6169	99.0385	62.793	328.951	73.4638
BCGR_1554	BCGR_1554	201.45	218.623	230.523	151.225	749.183	224.876	279.708	168.364	217.152	186.494	159.027	177.56	163.845	204.245	151.368	739.982	135.304
BCGR_1555	PE_PGRS25	195.71	178.288	191.765	208.776	488.344	198.839	214.073	140.083	208.45	188.25	175.288	177.154	222.53	179.718	147.747	463.29	171.883
BCGR_1556	BCGR_1556	1165.38	1188.22	967.829	1411.58	3184.17	1114.31	1662.2	1031.77	1007.32	1298.3	780.699	1558.22	1216.22	1087.45	1298.97	3453.59	1064.05
BCGR_1557	BCGR_1557	690.879	729.342	526.517	719.568	1802.62	706.45	956.285	593.443	665.178	730.997	478.759	1094.44	783.117	647.08	727.782	1616.57	578.44
BCGR_1558	lipH	53.4663	59.6554	47.6798	67.5019	54.6244	47.2285	72.8171	27.8471	48.3649	54.6039	55.1428	30.187	38.4499	55.3913	28.5535	77.3683	35.3545
BCGR_1559	lipI	29.3468	40.2403	56.4922	88.1208	54.0668	56.0801	44.1805	57.7428	81.9366	50.7666	39.195	42.8392	29.8673	77.7763	36.6347	86.2393	54.4116
BCGR_1560	BCGR_1560	179.673	157.333	259.879	186.212	122.279	160.251	134.409	135.016	233.908	209.574	238.439	153.738	106.069	178.567	81.7221	167.46	167.091
BCGR_1561	priA	146.333	87.5398	146.384	118.709	283.945	121.547	128.956	120.47	146.263	116.435	101.793	79.6812	100.232	109.778	99.1357	262.404	99.2184
BCGR_1562	BCGR_1562	116.512	117.475	94.8562	140.112	381.377	165.969	178.188	110.959	113.983	125.697	95.2307	114.387	172.687	99.6809	111.307	297.787	108.294
BCGR_1563	BCGR_1563	420.66	382.605	369.134	522.435	945.954	492.894	455.594	365.157	365.102	543.881	479.814	495.376	566.631	423.925	503.58	733.646	465.091
BCGR_1564	BCGR_1564	432.113	395.907	366.897	400.169	1791.22	811.162	556.992	389.829	356.91	589.118	342.729	376.486	562.019	433.2	520.816	1473.7	479.157
BCGR_1565	fmt	157.029	123.32	105.355	106.315	171.2	103.329	143.417	83.6841	80.116	78.8833	85.9063	125.031	119.309	98.7734	132.094	148.462	77.0742
BCGR_1566	fmu	97.1265	121.378	73.0745	119.182	103.235	97.6743	82.3003	75.4676	94.96	75.4731	81.3363	104.916	90.9625	95.4033	113.715	102.291	91.542
BCGR_1567	rpe	198.929	171.063	148.921	192.93	153.731	190.698	194.13	197.019	214.406	184.221	219.384	174.338	229.756	206.107	219.605	148.76	227.782
BCGR_1568	ribG	389.76	370.195	379.267	413.811	297.51	408.943	296.308	386.782	371.074	392.701	419.724	374.446	393.626	439.493	303.003	226.294	401.255
BCGR_1569	BCGR_1569	826.824	797.154	781.966	768.216	411.888	892.097	518.807	763.662	695.384	796.272	801.006	789.361	851.333	953.871	667.351	355.26	812.278
BCGR_1570	lprG	435.77	472.663	559.671	520.986	309.527	621.104	384.599	510.441	460.426	548.143	634.635	508.963	557.409	613.103	442.399	286.069	557.388
BCGR_1571	ribC	95.4789	171.353	159.593	125.719	160.3	170.584	130.621	175.12	188.15	179.584	159.457	91.9634	90.8319	111.216	140.223	99.9365	104.601
BCGR_1572	BCGR_1572	122.984	128.062	128.768	135.768	91.6306	117.742	91.6439	142.866	162.877	124.777	118.061	125.284	65.2598	143.796	81.0123	95.2225	112.206
BCGR_1573	BCGR_1573	60.3581	81.4061	82.6419	71.8859	59.8769	58.6479	30.6867	102.774	65.7902	68.0334	76.2932	29.5747	25.7742	93.8249	34.0937	11.3699	53.3886
BCGR_1574	ribA2	257.04	331.901	373.755	286.418	230.05	324.258	334.625	351.169	326.974	367.816	340.579	359.322	287.306	392.378	245.587	208.327	353.056
BCGR_1575	ribH	411.548	255.381	415.753	313.657	204.681	367.971	306.486	350.539	421.021	398.728	422.745	410.762	376.748	410.934	332.001	246.041	385.45
BCGR_1576	BCGR_1576	268.931	372.185	409.62	290.017	210.756	352.964	344.879	414.63	400.665	383.529	488.803	302.02	339.804	458.755	269.692	253.108	495.902
BCGR_1577	lprH	198.496	198.789	298.823	280.78	132.361	224.538	195.811	241.743	227.627	236.052	264.085	154.51	157.269	216.903	122.916	139.66	223.416
BCGR_1578	BCGR_1578	622.153	529.754	529.559	600.428	634.771	558.611	698.35	543.483	571.607	568.578	653.249	587.868	542.381	545.271	472.759	580.978	583.362
BCGR_1579	uvrC	316.03	248.526	259.021	250.997	256.895	265.683	251.545	265.732	297.918	248.598	282.989	256.76	285.979	237.614	293.537	226.229	304.136
BCGR_1580	BCGR_1580	159.658	158.375	167.047	162.382	115.76	150.13	149.776	160.052	192.016	142.759	153.493	160.751	158.678	174.031	149.008	128.645	177.943
BCGR_1581	BCGR_1581	737.333	566.949	531.639	544.653	458.653	594.831	594.425	507.787	637.417	528.251	578.962	569.755	751.417	581.066	809.155	400.879	576.731
BCGR_1582	whiA	367.981	347.923	420.152	321.268	310.142	340.967	374.01	354.006	360.758	396.067	412.023	357.94	575.844	428.552	610.07	325.15	436.732
BCGR_1583	BCGR_1583	161.715	133.288	134.15	120.132	122.07	146.221	173.19	114.057	105.38	80.2217	71.2865	88.5239	106.761	91.5205	157.508	148.506	74.4779
BCGR_1584	BCGR_1584	149.146	103.931	101.133	129.289	72.6198	83.5017	110.311	93.0933	106.9	76.3176	99.1187	77.4733	60.1252	67.2907	60.4969	131.311	69.5124
BCGR_1585	lipO	61.4472	58.5304	80.8145	69.9119	39.6223	40.3016	48.2274	86.0103	58.5307	66.5916	68.4665	47.0913	45.8368	65.14	44.5576	90.2851	52.5824
BCGR_1586	fadD12	114.332	98.2352	105.598	117.087	70.5693	94.175	90.7816	63.9815	99.4163	76.892	80.9963	68.8536	69.671	82.6736	77.1371	81.7208	85.9806
BCGR_1587	BCGR_1587	104.819	74.4861	114.128	88.8392	71.6385	76.6607	106.774	70.4432	80.9188	68.1259	69.0077	43.0762	35.9765	73.9297	38.899	86.9423	71.1309
BCGR_1588	BCGR_1588	88.984	81.828	72.7214	80.7383	78.5822	68.5985	98.8311	54.2618	64.8397	58.3699	30.459	48.0152	70.9325	39.4673	36.7213	84.6423	35.3987
BCGR_1589	PE16	276.97	243.484	203.756	179.334	323.931	229.696	342.669	226.133	258.866	196.748	184.785	241.601	275.843	215.068	227.996	363.61	201.284
BCGR_1590	BCGR_1590	132.867	128.355	109.697	128.634	107.822	136.786	131.26	106.182	115.221	85.3061	90.4359	88.9998	58.5381	109.342	73.5616	142.027	90.8007
BCGR_1591	BCGR_1591	59.7214	56.2061	56.5901	81.9045	36.8772	59.3046	70.8471	58.1082	64.8895	60.1034	44.3181	30.8304	34.1549	53.4835	57.348	34.5533	41.067
BCGR_1592	BCGR_1592	141.618	118.357	166.613	185.135	46.8298	70.5671	133.334	173.367	125.016	155.193	94.8166	113.725	89.0314	113.88	75.5501	51.8722	154.074
BCGR_1593	BCGR_1593	309.574	225.992	259.166	418.813	89.9807	144.56	299.628	305.254	291.497	321.132	221.907	198.629	131.393	234.982	169.942	84.6423	316.673
BCGR_1594	gap	208.604	174.609	283.726	233.52	107.036	161.799	218.703	231.116	239.7	212.271	285.857	180.667	173.957	253.391	104.136	63.8551	246.136
BCGR_1595	pgk	181.524	147.809	262.177	186.59	82.5664	149.301	160.133	190.919	203.024	238.213	241.434	147.533	141.119	223.075	115.597	120.815	259.833
BCGR_1596	tpiA	134.167	120.902	170.008	187.173	77.6539	116.521	171.334	200.978	137.585	210.949	191.894	107.773	107.106	132.16	73.2365	78.5041	207.015
BCGR_1597	BCGR_1597	94.1416	82.8068	252.565	195.88	139.507	83.5198	180.352	166.994	157.242	137.447	187.955	74.9583	88.0479	122.037	90.1689	65.1523	186.076
BCGR_1598	BCGR_1598	78.8644	88.6383	81.4521	158.284	60.5396	100.045	84.4606	70.3605	104.852	62.8631	88.761	62.7942	38.0034	104.505	41.8248	88.5167	72.6421
BCGR_1599	secG	135.597	88.7519	110.425	127.239	113.887	112.38	105.437	79.6249	145.676	90.0934	96.9543	60.3343	71.9531	76.6296	35.1428	112.314	83.187
BCGR_1600	PE_PGRS26	30.9144	45.1694	36.6841	60.4348	48.0556	45.6835	32.6351	42.4896	55.5683	41.2884	43.4923	22.0509	19.6642	31.5775	16.0798	47.3155	49.9466
BCGR_1601	bisC	154.119	185.162	183.524	188.384	153.177	201.771	149.219	173.215	172.921	158.479	135.298	124.328	103.567	164.993	87.8569	145.503	145.116
BCGR_1602	BCGR_1602	0	0	0	0	0	0	0	0	4.89771	0	0	0	0	20.6107	5.7107	0	0
BCGR_1603	BCGR_1603	90.3125	105.565	90.4973	107.344	81.3444	132.605	132.646	118.466	121.337	102.928	70.4743	73.5075	107.233	90.4212	141.478	147.441	70.8431
BCGR_1604	BCGR_1604	194.423	170.444	132.273	200.681	200.588	170.023	269.852	148.518	119.994	30.8631	28.009	71.2104	62.0595	79.8665	48.541	247.579	24.9561
BCGR_1605	BCGR_1605	32.7449	138.011	64.7603	38.4079	52.7863	47.7256	45.088	35.5306	10.311	34.9865	36.854	45.6268	45.4441	27.1194	54.1014	30.0703	48.1609
BCGR_1606	BCGR_1606	62.717	50.7526	49.6148	35.3105	36.9747	56.0648	55.2691	60.975	83.7351	16.8483	35.0113	9.98743	12.1856	46.5403	44.2119	24.5736	49.6438
BCGR_1607	devB	111.636	80.3582	109.152	103.577	41.5965	76.7844	111.92	156.793	90.0547	101.856	104.469	77.9019	83.5584	110.533	103.161	72.1848	111.363
BCGR_1608	opcA	130.98	109.029	142.473	95.0596	78.2368	103.406	119.483	98.5973	110.843	115.58	104.113	101.845	96.5686	113.223	110.457	63.8993	128.064
BCGR_1609	zwf2	120.202	104.278	132.363	167.772	94.5906	137.926	113.114	172.506	146.836	151.204	168.326	112.542	134.126	164.485	126.855	85.7927	174.127
BCGR_1610	tal	227.069	227.726	232.929	272.388	186.95	247.306	243.716	267.866	197.48	249.85	274.848	195.369	203.739	264.523	272.403	171.095	241.554
BCGR_1611	tkt	341.252	305.838	349.299	333.957	219.514	307.005	298.674	378.276	329.216	347.341	357.005	276.662	325.175	307.838	342.805	201.04	357.906
BCGR_1612	BCGR_1612	158.588	65.8125	19.3011	74.4059	112.374	106.681	67.1899	63.537	84.5096	70.757	54.9197	67.9928	71.9531	40.4132	107.496	59.7475	32.6223
BCGR_1613	PE_PGRS27	20.4276	19.0162	18.7948	23.3353	18.4082	15.3181	15.6537	12.9138	22.5134	9.08286	10.296	15.3811	8.47413	14.5643	13.3698	27.187	8.90653
BCGR_1614	ctaB	229.326	293.545	288.924	336.731	150.612	244.492	194.14	261.738	258.091	250.859	312.592	286.574	304.266	270.12	265.85	141.696	274.261
BCGR_1615	PE_PGRS28	33.9585	29.9682	27.8592	19.6698	26.261	27.2932	42.949	32.7532	38.284	30.4599	32.8408	32.7135	45.9646	32.7771	43.0996	55.4395	39.6876
BCGR_1616	BCGR_1616	58.9105	44.0871	63.0852	84.9409	37.7219	69.8065	72.0158	38.6651	72.3912	55.706	51.7488	37.1818	26.4216	54.7398	36.4008	55.4182	43.4186
BCGR_1617	qor	157.902	138.364	156.33	147.281	127.164	175.477	143.733	126.398	142.317	131.044	137.065	136.266	130.565	148.472	90.2603	100.722	124.907
BCGR_1618	BCGR_1618	82.9537	79.2492	65.6238	90.8134	44.5751	80.6033	98.9932	96.0115	60.9493	122.397	34.2333	49.5376	33.5781	68.7024	55.838	76.178	44.3664
BCGR_1619	BCGR_1619	145.849	152.69	157.336	191.41	79.8593	112.977	156.167	168.217	138.742	113.333	115.25	138.868	82.805	118.934	141.55	89.915	115.644
BCGR_1620	BCGR_1620	64.115	37.6318	73.2632	90.2439	45.9361	53.069	69.3185	95.8512	53.0897	76.8406	73.7642	52.941	34.6034	62.1468	56.6711	36.3445	52.7062
BCGR_1621	BCGR_1621	158.51	139.629	195.147	218.46	100.385	168.458	198.617	190.915	167.209	183.273	195.796	153.03	146.427	150.314	120.761	104.32	164.784
BCGR_1622	BCGR_1622	114.026	125.441	197.453	193.285	89.5481	148.578	184.647	167.402	173.736	164.261	169.379	104.598	113.764	174.425	95.307	102.943	171.152
BCGR_1623	BCGR_1623	2749.24	1753.81	1309.15	1281.99	1678.02	1552.16	2256.67	1320.97	1586.68	1377.4	1252.84	2344.11	2944.24	1548.59	3865.78	1382.87	1467.39
BCGR_1624	BCGR_1624	2058.54	1661.62	1254.27	1248.24	1078.55	1459.92	1727.91	1288.31	1272.6	1585.79	1504.95	1943.49	2454.73	1529.62	3350.91	1031.6	1428.81
BCGR_1625	BCGR_1625	3606.3	2466.2	1508.07	1529.18	1383.81	2043.69	2378.02	1729.43	1750.87	2009.98	1909.96	3153.98	3855.64	2082.82	5433.49	1104.39	1798.76
BCGR_1626	BCGR_1626	1427.22	1219.38	818.454	1122.78	799.561	1060.75	1244.9	1051.81	1042.64	1327.35	1000.77	1302.45	1626.62	1192.64	2437.42	767.486	1130.97
BCGR_1627	csd	1917.81	1430.8	1042.05	1155.73	846.637	1164.22	1423.14	1007.78	1146.39	1309.49	1259.07	1872.48	2492.19	1290.88	3161.38	759.958	1258.95
BCGR_1628	BCGR_1628	1358.81	1337.17	1065.88	913.307	708.474	1227.59	1257.15	1083.44	1039.64	1180.34	1147	1758.13	2251.29	1220.2	2798.59	691.678	1069.69
BCGR_1629	BCGR_1629	1190.67	1034.42	738.268	780.078	632.395	909.393	874.396	893.9	692.435	966.007	953.756	1170.11	1702.68	925.705	2107.05	548.35	933.702
BCGR_1630	fadE15	239.172	235.226	174.683	214.858	269.173	263.117	252.227	185.481	200.084	213.901	212.823	224.544	267.878	188.537	343.765	228.534	178.647
BCGR_1631	PE_PGRS29	79.6557	82.5539	75.6177	99.1359	96.5478	87.1754	81.2799	66.2343	90.8255	64.5034	69.0789	63.4242	75.0562	74.443	51.7195	70.8394	62.7826
BCGR_1632	ctpD	53.5993	62.8318	55.4791	58.7561	42.4524	73.9837	66.768	48.2667	60.8862	40.0651	41.0438	42.2785	41.3643	39.8275	38.6231	63.7884	36.4362
BCGR_1633	trxA	67.1925	104.05	57.0927	95.7432	77.9427	48.362	71.2751	45.3654	64.258	42.5436	34.7312	81.2417	27.63	46.168	52.9953	42.6597	42.5917
BCGR_1634	trxB1	353.724	563.353	311.581	338.981	339.705	407.079	505.713	394.16	352.319	243.535	334.301	331.583	292.454	373.985	357.379	448.467	309.939
BCGR_1635	echA12	283.884	456.229	346.762	312.313	370.717	398.437	342.669	309.687	388.392	305.477	338.361	292.722	320.015	322.853	269.162	308.974	308.315
BCGR_1636	BCGR_1636	146.659	190.847	164.513	169.334	155.678	172.006	186.795	169.081	184.003	168.94	207.875	115.405	137.943	185.61	99.7006	166.946	185.983
BCGR_1637	BCGR_1637	58.3268	45.8888	88.4383	54.7313	120.89	80.2884	64.2504	181.428	153.054	83.0929	96.281	69.6623	87.6928	112.715	82.0913	178.542	106.583
BCGR_1638	BCGR_1638	110.862	104.889	91.629	100.923	92.9776	101.29	116.653	116.344	155.268	107.086	152.709	88.2719	91.855	119.498	76.5477	97.2485	111.506
BCGR_1639	acn	238.856	217.82	255.786	321.743	132.749	218.569	209.834	292.176	271.435	272.855	331.694	232.653	223.445	268.005	155.934	157.386	276.404
BCGR_1640	BCGR_1640	34.9337	77.4044	85.5391	120.194	65.8921	71.1205	84.2928	102.526	58.6678	50.7825	77.1372	52.9814	16.1606	61.7219	32.9816	63.1422	64.0584
BCGR_1641	BCGR_1641	144.056	129.058	128.275	146.93	71.1577	117.659	118.056	122.632	132.797	104.523	103.389	94.1991	100.927	90.8347	106.804	65.6119	138.459
BCGR_1642	BCGR_1642	107.977	86.6848	100.673	89.2587	54.4689	96.1744	83.5432	93.7302	65.5727	65.925	72.9161	76.7629	84.7381	75.7997	72.6816	61.3831	76.9995
BCGR_1643	moxR1	937.344	1149.89	1216.12	1271.85	821.758	1063.52	929.194	1235.15	1165.6	1309.39	1295.6	1155.22	1133.55	1257.36	1004.36	718.451	1285.66
BCGR_1644	BCGR_1644	584.98	641.866	610.58	708.638	477.59	664.407	422.409	648.757	638.859	586.503	695.381	605.2	534.897	688.32	677.382	434.79	710.49
BCGR_1645	BCGR_1645	509.203	490.105	506.827	665.463	366.721	508.268	348.788	552.923	527.087	564.693	633.121	382.59	481.186	539.804	433.061	319.676	652.126
BCGR_1646	BCGR_1646	65.825	80.1879	67.1916	91.6547	82.152	106.256	77.1882	82.9451	86.9219	78.4339	64.5259	43.113	54.5174	99.8881	46.7771	62.3984	81.7674
BCGR_1647	fabG1	165.573	139.57	259.981	191.854	119.012	154.788	169.953	233.012	242.516	285.656	289.125	209.736	208.026	239.35	92.1081	150.513	262.978
BCGR_1648	inhA	190.102	113.435	140.362	166.491	101.886	139.936	140.875	147.018	216.951	151.941	209.03	166.96	141.508	174.046	97.2934	97.3386	242.167
BCGR_1649	hemZ	166.809	132.555	162.633	166.679	121.266	139.303	138.061	137.756	145.37	118.911	161.559	102.665	137.024	128.444	99.3165	90.5304	177.466
BCGR_1650	BCGR_1650	417.849	343.398	333.804	357.409	216.57	319.221	385.644	329.742	336.213	303.381	335.091	347.417	288.525	355.756	281.954	209.93	346.475
BCGR_1651	BCGR_1651	178.064	218.458	173.111	112.734	71.1444	241.81	106.345	94.9769	194.557	260.658	217.311	133.239	132.493	191.893	63.0146	136.595	160.637
BCGR_1652	BCGR_1652	406.354	477.765	407.787	343.861	249.797	446.272	368.683	366.876	407.715	428.578	446.531	378.665	320.964	468.327	282.844	227.338	426.823
BCGR_1653	BCGR_1653	185.037	115.739	135.773	198.794	93.8711	161.554	100.437	165.278	157.065	194.839	152.118	140.926	81.8777	149.25	137.844	128.058	174.979
BCGR_1654	BCGR_1654	121.199	92.6289	127.839	189.546	163.745	180.572	106.806	150.797	180.643	160.328	94.5759	131.886	89.7077	136.513	62.2985	138.506	175.017
BCGR_1655	BCGR_1655	140.555	146.267	141.671	159.34	97.9278	142.812	167.405	161.028	147.83	107.596	100.858	105.665	76.2439	96.4354	65.4897	98.7169	135.465
BCGR_1656	BCGR_1656	370.142	422.21	404.957	402.748	195.872	428.524	277.605	423.848	572.847	379.853	354.545	482.835	404.395	380.907	294.932	168.749	522.288
BCGR_1657	BCGR_1657	560.675	460.183	506.769	398.046	232.188	396.645	349.441	441.871	476.995	311.54	396.333	560.97	492.296	407.326	455.953	219.802	535.948
BCGR_1658	mutA	273.707	241.448	208.936	190.019	242.361	283.616	239.757	241.539	230.892	215.517	238.713	265.38	337.455	240.235	264.769	184.88	220.932
BCGR_1659	mutB	239.003	195.531	197.265	156.639	137.744	243.5	203.959	182.658	175.822	186.892	186.665	212.398	229.943	212.968	218.695	145.053	187.42
BCGR_1660	BCGR_1660	45.7465	59.6426	84.4424	82.9912	103.946	109.644	77.2684	97.9529	65.3029	59.5848	63.1576	48.5663	88.8832	105.074	64.9452	78.4186	66.8758
BCGR_1661	BCGR_1661	58.6937	47.4967	46.4319	22.0302	83.8035	71.2883	48.4908	61.1394	44.3567	60.9199	46.2413	67.7638	71.2743	60.2766	101.284	53.8995	54.9348
BCGR_1662	BCGR_1662	201.503	152.793	123.412	141.158	137.717	190.38	145.251	132.195	123.393	115.657	118.307	88.7241	182.997	139.661	182.742	169.411	90.8849
BCGR_1663	lipL	527.162	515.397	369.994	334.767	253.156	403.721	309.121	363.19	387.707	320.529	339.83	415.123	479.016	333.903	458.986	243.272	327.318
BCGR_1664	BCGR_1664	164.599	151.732	167.245	212.549	175.271	203.954	231.218	184.828	213.027	153.97	170.638	191.177	119.456	137.071	62.0969	214.482	129.222
BCGR_1665	BCGR_1665	53.4663	95.0553	84.5932	100.341	129.845	85.0113	235.585	139.235	131.626	80.1253	54.7051	154.805	91.0656	80.5106	42.8303	65.4655	64.9898
BCGR_1666	BCGR_1666	96.7212	96.9559	37.2236	110.382	81.8726	91.4407	167.015	63.537	92.1923	47.8807	36.4823	24.977	38.0928	53.6918	57.5869	83.2197	40.5449
BCGR_1667	BCGR_1667	82.6442	78.9013	88.886	95.8478	100.08	76.6934	328.348	74.1581	85.381	57.2615	65.6331	69.5006	45.1049	71.3684	56.5956	92.0958	71.0193
BCGR_1668	BCGR_1668	141.914	137.044	155.378	164.061	104.582	157.75	363.929	136.002	115.114	74.8616	78.2004	101.245	75.6295	147.434	94.2057	164.033	102.617
BCGR_1669	BCGR_1669	138.947	130.761	168.161	132.328	127.039	156.169	541.416	153.018	156.074	126.618	147.981	126.321	182.041	185.496	160.661	138.39	131.99
BCGR_1670	BCGR_1670	62.2153	89.1553	36.9134	72.975	121.785	143.575	239.868	81.0097	97.9543	90.2152	56.0181	61.9221	16.1894	46.3741	85.6605	85.7003	49.9122
BCGR_1671	BCGR_1671	60.1035	92.5649	80.9589	85.3598	50.1282	97.0712	201.307	68.3894	104.86	39.1755	59.9671	62.7304	32.6889	79.1064	46.5206	104.422	38.2269
BCGR_1672	BCGR_1672	100.695	72.7551	128.023	141.732	51.3478	155.499	118.845	88.9702	144.95	35.131	40.4755	74.4496	37.4322	72.6736	39.6118	85.8654	58.6636
BCGR_1673	BCGR_1673	92.5823	74.088	83.0063	94.9834	61.4044	95.9563	116.942	90.0108	90.9575	18.0883	37.79	55.0418	27.4107	48.2552	35.352	68.0161	51.4967
BCGR_1674	BCGR_1674	0	0	0	0	0	0	0	0	0	0	0	0	0	0	0	0	4.37826
BCGR_1675	BCGR_1675	73.5654	67.3272	49.883	84.8088	29.0426	81.6925	85.6672	62.9467	60.8905	30.7989	44.9469	53.5542	24.7946	53.6157	32.4121	61.766	44.9659
BCGR_1676	BCGR_1676	33.3296	11.2381	52.7334	26.0625	56.2874	48.5779	12.2382	24.11	62.9706	37.307	17.5056	39.807	23.1278	3.68048	4.07907	40.8097	14.8548
BCGR_1677	BCGR_1677	104.887	64.0818	73.7559	92.5332	65.2385	112.368	85.914	60.6989	62.6682	48.7132	53.2737	51.3935	46.0334	45.7356	77.6787	84.5203	55.1383
BCGR_1678	BCGR_1678	32.5005	62.6201	58.7676	56.6373	72.7077	27.0683	81.8313	40.3033	73.1002	8.50418	58.5263	36.9684	35.4396	30.7623	27.275	68.2191	29.7983
BCGR_1679	fadD25	245.333	179.14	230.022	216.668	125.06	213.453	224.324	225.955	191.196	216.686	220.415	183	216.972	186.984	185.647	125.654	191.53
BCGR_1680	mmpL12	116.794	86.9023	73.5158	102.745	42.9314	78.8392	146.593	102.603	92.8267	55.0239	73.4352	65.0517	81.8239	68.4543	60.6118	51.2208	66.8199
BCGR_1681	BCGR_1681	34.8871	41.1712	9.1996	30.0084	13.3904	25.4239	16.0126	35.3313	27.4638	3.55003	6.54417	4.62969	0	17.3361	6.40452	35.5972	3.10979
BCGR_1682	BCGR_1682	42.7433	50.4426	52.5992	56.8203	49.2173	44.9932	71.9343	55.6555	42.6213	37.6954	50.2452	31.1974	32.9556	29.1067	34.8745	69.7814	26.6706
BCGR_1683	BCGR_1683	90.6994	36.9006	51.5898	84.4049	36.596	44.4289	77.6165	61.8146	57.5924	26.544	50.9562	32.2293	36.41	38.7382	25.3197	64.2465	47.3063
BCGR_1684	wbbL2	95.4298	91.9343	85.2979	87.2212	79.9155	38.5354	91.4693	59.1704	81.1733	62.0478	63.0482	54.2743	45.5798	76.3664	51.8741	106.224	63.6331
BCGR_1685	BCGR_1685	60.4668	49.1282	62.819	64.259	67.1087	48.1354	52.1627	43.0028	51.8447	31.5803	35.4213	40.0246	39.431	43.4418	42.7968	76.7132	48.3147
BCGR_1686	pks5	107.119	91.7273	113.262	106.527	94.1456	88.1598	138.84	94.9252	97.3913	86.504	88.6014	93.1203	85.496	83.4102	93.7561	107.445	90.3583
BCGR_1687	papA4	44.4395	28.5411	41.8519	13.9	29.2402	49.3489	58.277	18.3695	49.3103	21.9643	28.5806	25.2743	44.0529	23.8355	15.5393	54.4129	27.1631
BCGR_1688	fadD24	115.391	97.1789	65.6238	85.3247	92.579	102.304	113.051	74.3166	91.0891	55.517	61.0453	88.4903	52.3966	57.7805	94.495	118.499	42.66
BCGR_1689	adh	107.355	97.478	56.8413	95.1848	59.9583	91.1715	104.29	93.1905	69.7392	72.7708	66.5976	53.1722	77.4278	66.6488	82.5569	95.2225	57.8692
BCGR_1690	BCGR_1690	238.379	224.598	235.39	263.345	126.146	197.128	193.682	177.576	176.744	135.22	173.534	152.113	111.449	123.216	93.1092	146.974	91.3248
BCGR_1691	BCGR_1691	143.739	115.739	168.02	171.114	69.1682	145.92	155.973	130.36	140.514	124.435	151.635	134.947	153.335	146.407	83.4944	110.327	129.657
BCGR_1692	BCGR_1692	343.342	399.469	596.897	478.219	257.594	373.808	317.151	535.038	662.233	489.97	635.045	511.845	309.437	548.157	250.906	239.069	548.238
BCGR_1693	BCGR_1693	236.748	218.131	389.823	264.777	177.511	312.962	262.308	280.786	397.018	371.45	360.028	247.688	133.718	316.457	116.235	146.626	247.352
BCGR_1694	BCGR_1694	185.071	318.649	436.108	399.053	565.853	355.828	403.395	321.304	429.015	360.62	296.045	464.023	240.451	198.28	196.622	554.46	353.808
BCGR_1695	ileS	311.674	299.164	273.957	270.05	247.228	331.85	293.34	275.215	303.827	222.006	233.319	293.327	227.874	296.304	226.017	224.806	247.006
BCGR_1696	dinX	71.0649	52.8964	51.4454	58.5058	45.7004	70.3542	90.0982	61.1065	46.8661	45.0257	43.4623	53.9149	57.2213	68.8504	51.1994	69.7751	54.1432
BCGR_1697	ansA	66.6592	92.5105	106.231	108.783	78.3129	96.6864	112.804	96.4401	105.255	83.7565	75.2416	56.9221	81.7852	84.4911	55.3335	112.374	79.5701
BCGR_1698	lspA	590.861	393.488	380.055	312.627	288.25	434.614	474.464	356.315	355.881	347.262	368.758	413.302	459.819	439.045	464.966	292.992	445.961
BCGR_1699	BCGR_1699	504.049	383.999	311.991	336.427	289.468	302.262	341.507	357.907	353.964	328.992	343.704	327.452	411.962	411.516	375.551	228.534	353.615
BCGR_1700	lprI	352.685	241.845	296.248	230.545	228.148	223.328	233.539	278.632	243.326	251.623	293.47	214.558	325.851	286.187	285.171	196.51	298.837
BCGR_1701	glbN	204.218	184.156	155.919	294.128	260.305	173.051	214.495	173.151	218.341	181.228	136.838	198.529	319.669	193.52	317.358	203.529	220.985
BCGR_1702	BCGR_1702	226.485	271.729	360.499	355.06	242.146	345.569	217.424	346.62	300.164	341.535	360.35	204.958	192.506	319.406	140.931	182.649	346.856
BCGR_1703	BCGR_1703	250.718	293.532	393.008	339.824	182.839	265.043	213.529	373.813	372.08	351.506	413.865	243.991	191.696	354.535	180.697	166.284	417.797
BCGR_1704	BCGR_1704	200.354	254.222	350.364	329.006	225.843	284.331	142.295	233.418	310.465	331.567	382.157	249.787	106.1	256.761	121.957	303.421	393.376
BCGR_1705	dnaE	158.318	149.254	205.458	201.473	125.84	144.571	186.062	202.007	197.409	204.313	180.807	128.587	118.493	169.622	105.952	111.836	242.552
BCGR_1706	PPE21	119.961	92.2774	96.3429	101.009	50.8402	85.9808	119.582	94.2342	89.9111	65.7224	58.5233	64.2827	49.0589	62.2552	61.9636	103.321	65.1347
BCGR_1707	fadD11	92.4546	59.9364	52.5314	60.3931	42.3479	75.4415	94.5293	39.0195	66.9113	33.9934	34.4939	30.9102	24.8114	36.551	14.6284	60.6672	33.8758
BCGR_1708	plsB1	69.5763	41.4795	43.0756	48.2558	41.7988	54.3778	67.2008	58.2079	48.5802	40.017	28.8261	27.6993	25.8891	31.7345	30.3583	73.4618	25.8864
BCGR_1709	BCGR_1709	29.6263	14.9841	5.85927	20.85	0	71.9672	24.4763	6.42934	13.9935	13.5662	6.66882	5.89734	0	9.81462	76.1427	145.101	7.92257
BCGR_1710	frdA	38.8846	27.2998	33.7109	44.9846	26.9871	32.0895	51.635	22.1944	32.5396	8.45564	11.5106	13.9961	3.69622	17.6462	17.2103	33.2627	9.11638
BCGR_1711	frdB	43.5507	37.7599	14.7654	37.3632	10.3159	42.3167	68.5337	25.9231	26.6436	9.11648	5.60181	6.93527	7.77093	9.06871	14.6194	60.9424	6.65496
BCGR_1712	frdC	50.3648	39.9576	21.0934	47.26	35.4781	63.3311	81.5878	33.4326	46.6449	0	2.66753	25.9483	2.0558	41.2214	23.9306	36.2753	25.3522
BCGR_1713	frdD	61.7215	131.527	41.0149	64.8667	59.1302	52.776	57.1114	36.4329	32.6514	70.8457	26.6753	39.3156	18.8449	21.265	43.5101	39.2982	33.0107
BCGR_1714	BCGR_1714	65.3968	75.0907	47.54	106.146	66.7541	113.348	91.5081	73.6452	72.3526	44.2443	93.0982	85.8465	45.3795	111.251	64.8943	101.715	62.3902
BCGR_1715	mmpS6	96.037	97.1452	51.1998	76.4034	138.469	123.745	124.189	54.3689	53.9077	56.0857	72.3723	129.662	147.769	48.4144	160.973	135.484	58.0634
BCGR_1716	mmpL6	109.905	96.6536	92.5377	107.05	99.465	121.467	143.723	96.2409	79.942	51.4058	63.6569	124.612	73.5884	59.8307	98.8753	113.323	46.7497
BCGR_1717	BCGR_1717	64.7206	191.475	188.283	137.134	194.241	180.546	225.379	275.469	205.112	261.309	223.696	154.597	181.09	193.658	99.6498	161.048	216.621
BCGR_1718	ilvA	216.307	200.02	263.258	231.484	163.269	157.458	149.021	246.169	283.84	226.587	287.581	168.774	173.189	227.197	122.714	142.612	257.686
BCGR_1719	BCGR_1719	46.8745	77.5888	91.0193	91.9685	27.4778	86.9522	51.635	81.3796	101.98	72.8486	55.6344	98.3967	44.3546	47.9975	40.679	73.0474	70.6519
BCGR_1720	BCGR_1720	55.3025	35.7398	49.2179	32.4334	44.5751	89.5592	50.7657	34.0041	71.1076	42.2059	31.1211	44.0335	27.1823	42.7481	13.5365	107.214	51.7608
BCGR_1721	treZb	33.5292	35.1722	41.2605	57.6809	63.488	39.819	61.5572	27.4883	49.2704	31.844	24.3192	14.8316	43.9474	41.9619	19.1497	75.2657	44.8313
BCGR_1722	treZa	85.0538	74.3514	65.4161	83.5056	87.7798	67.3394	62.4611	56.741	70.9239	60.1034	50.3453	58.3165	44.2648	53.7444	43.9507	115.713	61.9164
BCGR_1723	treY	72.8314	54.6642	64.452	64.4806	33.7345	54.775	63.0039	53.2207	66.8577	40.9498	59.0931	50.1274	48.5398	59.1604	37.467	34.26	57.4386
BCGR_1724	treX	156.614	142.463	121.513	146.959	106.616	183.531	154.509	143.793	137.922	99.5605	109.441	103.118	95.2408	123.721	84.6732	143.822	112.757
BCGR_1725	BCGR_1725	188.052	154.074	177.268	152.134	117.374	183.577	170.366	164.384	176.539	118.838	161.408	133.29	140.552	166.807	117.44	119.97	146.635
BCGR_1726	BCGR_1726	265.29	272.438	281.245	302.009	176.15	272.167	247.73	233.794	278.173	215.415	232.196	185.498	227.073	293.547	185.907	217.652	194.463
BCGR_1727	BCGR_1727	193.29	175.154	143.353	184.209	97.3727	228.898	196.286	180.895	161.672	130.92	118.291	81.7612	138.318	150.078	148.589	170.106	166.374
BCGR_1728	bioA	104.383	97.8961	92.9671	89.516	89.1501	126.278	89.8553	65.4078	88.8119	72.5942	76.558	98.5249	59.4812	96.6413	69.5436	77.0244	96.1272
BCGR_1729	bioF1	109.319	82.9352	85.2092	69.3923	40.7247	72.6367	85.0031	76.0556	97.7012	90.3011	91.9159	70.4023	76.4153	103.852	67.8791	31.4948	75.2337
BCGR_1730	bioD	167.186	115.516	134.428	183.884	63.1176	155.792	107.178	123.715	88.0294	175.703	199.271	104.749	155	177.96	121.761	48.66	154.647
BCGR_1731	BCGR_1731	97.5565	91.8551	64.0706	113.997	77.9969	118.043	117.602	164.576	79.9863	94.4014	96.1257	106.99	74.0819	113.42	86.5053	81.1364	105.337
BCGR_1732	BCGR_1732	45.8326	34.1957	38.572	42.0922	9.88117	76.75	53.7098	82.1102	116.685	45.249	4.39013	21.7407	40.6005	37.474	97.3862	19.1042	11.9956
BCGR_1733	BCGR_1733	0	0	0	21.8925	0	30.2262	0	47.2557	93.0566	52.2298	10.5034	12.3844	75.5507	41.2214	125.635	0	12.478
BCGR_1734	bioB	147.039	115.206	170.111	148.343	104.913	119.749	118.904	165.266	129	151.526	171.421	125.198	118.546	160.493	158.527	145.696	181.375
BCGR_1735	BCGR_1735	46.6615	65.5554	27.685	80.2725	53.7289	41.5611	72.8171	77.6343	24.4886	30.8631	77.0248	15.4805	59.3613	74.7138	19.9875	38.089	66.5496
BCGR_1736	BCGR_1736	224.595	208.907	258.343	310.068	241.371	154.267	209.014	283.478	286.14	208.841	265.563	226.105	225.712	241.171	181.036	257.614	338.961
BCGR_1737	BCGR_1737	215.039	192.413	223.517	247.495	323.094	181.898	251.444	219.288	221.328	236.665	219.31	285.922	235.176	238.844	232.516	280.342	205.083
BCGR_1738	BCGR_1738	437.082	296.521	175.481	298.058	465.499	265.277	360.019	250.663	217.401	230.797	199.136	449.392	479.08	239.154	578.299	599.46	278.694
BCGR_1739	nadA	1028.33	927.815	756.549	864.858	1133.12	986.239	782.264	803.925	799.307	815.6	697.425	1290.1	1529.52	978.125	1490	1241.7	896.518
BCGR_1740	nadB	1424.59	1123.18	853.855	800.514	1128.31	1117.45	941.69	1025.92	877.507	1030.93	968.38	1609.97	2075.6	1179.26	2264.38	1044.56	1077.65
BCGR_1741	nadC	746.148	740.088	550.689	716.482	576.114	633.06	519.994	562.725	566.491	635.524	693.37	875.569	1187.23	781.189	1281.11	656.569	833.033
BCGR_1742	BCGR_1742	305.998	363.899	392.738	500.4	363.748	376.286	384.628	385.76	458.186	413.963	457.29	428.652	413.216	402.96	397.185	413.538	415.595
BCGR_1743	BCGR_1743	181.65	192.934	321.533	230.111	223.805	216.217	182.59	270.032	248.818	235.675	291.335	220.569	165.44	312.922	78.3658	177.934	235.595
BCGR_1744	hisD	638.93	445.482	330.7	302.395	557.653	307.696	575.221	373.191	428.798	419.119	411.009	575.527	674.742	477.52	734.05	475.899	383.221
BCGR_1745	hisC1	246.575	145.357	129.827	140.97	143.653	154.701	227.546	183.565	144.489	191.422	141.515	203.481	230.023	215.844	207.444	164.952	162.881
BCGR_1746	hisB	269.796	168.021	206.435	257.315	164.327	213.446	276.084	218.841	203.336	231.333	252.878	284.078	280.31	249.087	259.823	122.751	240.493
BCGR_1747	hisH	392.227	299.971	230.634	218.573	249.177	232.172	382.398	246.551	289.604	280.761	301.74	399.651	388.964	345.503	396.163	180.325	281.309
BCGR_1748	hisA	424.08	291.976	278.232	305.006	166.084	215.902	317.493	273.339	319.851	295.355	280.09	337.665	414.097	315.47	453.127	217.652	258.728
BCGR_1749	impA	222.689	195.07	164.362	193.882	93.0507	162.842	230.132	245.122	206.029	203.943	231.514	244.946	297.902	225.121	243.6	78.7079	210.577
BCGR_1750	hisF	206.61	163.595	178.139	182.982	106.923	148.875	153.434	168.266	175.441	206.935	182.895	200.554	289.96	207.645	268.488	98.065	190.585
BCGR_1751	hisI	238.671	166.375	190.931	203.827	160.569	226.697	245.185	181.573	189.153	171.916	206.446	256.229	186.086	135.036	175.259	164.177	137.689
BCGR_1752	chaA	241.278	205.128	236.546	210.233	123.829	183.367	190.793	228.892	204.591	175.196	193.968	160.551	202.704	220.38	128.451	198.358	211.539
BCGR_1753	bcpB	250.868	293.688	319.122	286.25	195.966	325.663	296.243	221.252	302.078	178.899	270.152	186.965	130.908	227.383	92.8449	167.1	228.63
BCGR_1754	trpE	244.89	148.102	194.206	232.617	155.748	150.254	187.573	237.649	224.708	189.927	197.472	179.658	170.349	190.559	153.316	161.344	205.313
BCGR_1755	BCGR_1755	117.361	116.331	138.705	168.506	102.899	123.653	188.468	166.929	154.946	176.114	205.612	130.599	175.631	156.454	88.2563	133.312	191.33
BCGR_1756	trpC	336.358	234.239	518.266	513.662	126.57	272.356	328.139	483.768	438.891	525.486	620.059	322.957	370.698	441.346	234.078	79.4082	549.093
BCGR_1757	trpB	255.824	190.382	469.426	352.269	89.9403	186.8	257.627	381.068	391.817	450.556	432.402	227.801	222.687	307.907	132.277	96.381	469.166
BCGR_1758	trpA	199.319	228.424	422.909	299.468	96.5793	201.508	244.945	397.048	372.226	380.557	449.182	203.655	197.471	315.268	113.368	118.499	358.628
BCGR_1759	lgt	217.092	179.427	287.453	292.521	104.867	195.506	189.561	301.057	289.278	305.499	363.521	179.706	207.592	295.128	142.889	110.215	339.828
BCGR_1760	BCGR_1760	47.8579	24.2051	47.3249	61.7481	22.0426	46.5019	59.308	46.7364	64.047	47.4817	67.3294	28.5794	33.2091	71.3448	13.1785	0	131.179
BCGR_1761	BCGR_1761	266.637	457.696	431.455	329.809	327.49	243.38	422.773	392.774	335.843	389.72	403.766	331.323	294.354	420.244	172.063	405.623	440.783
BCGR_1762	BCGR_1762	417.125	427.501	494.043	563.898	347.338	377.828	337.477	468.465	515.002	463.306	411.648	489.747	448.072	430.951	394.557	302.981	414.674
BCGR_1763	BCGR_1763	263.219	301.219	309.189	306.869	311.046	240.26	234.303	244.645	298.049	301.935	295.651	313.315	228.774	260.717	273.333	237.649	287.244
BCGR_1764	pykA	252.544	188.046	220.596	210.44	223.548	238.998	220.96	243.771	244.368	229.679	241.304	174.9	259.214	231.816	207.179	223.058	239.888
BCGR_1765	tesB1	83.3052	100.978	105.944	119.729	60.2249	143.447	133.583	102.521	98.2863	80.4774	93.9964	71.3678	76.8313	78.2508	82.8535	94.2542	126.331
BCGR_1766	BCGR_1766	168.719	110.222	85.5056	74.2119	118.993	81.9694	110.351	68.6523	84.6723	46.6769	56.9675	50.3773	84.1485	66.3735	50.3316	119.432	87.4168
BCGR_1767	cydC	142.191	105.072	62.061	85.3718	66.7455	110.635	75.015	65.2618	65.1885	54.5499	56.901	82.8519	108.119	92.7663	172.821	104.061	65.8503
BCGR_1768	cydD	148.468	122.767	73.6404	114.438	65.1259	130.522	131.097	99.7279	85.71	94.6036	70.8183	82.5627	131.233	97.979	184.732	89.4515	83.187
BCGR_1769	cydB	138.953	94.9136	83.6845	94.2156	80.103	131.532	105.664	115.172	84.6867	40.5031	52.0629	94.2214	93.933	62.9607	136.925	93.3016	75.7553
BCGR_1770	cydA	231.067	197.691	156.464	150.755	123.82	166.68	169.219	173.91	184.622	133.261	137.452	196.214	215.415	175.149	250.519	131.666	156.789
BCGR_1771	BCGR_1771	115.343	76.6041	82.9514	101.673	67.6139	120.565	100.105	80.4029	99.0549	59.7522	59.7946	75.1414	36.3808	64.8427	94.9645	117.691	55.1464
BCGR_1772	cya	170.016	130.172	120.989	150.478	159.349	155.099	141.484	111.493	147.75	109.695	141.048	126.504	129.825	132.322	188.085	129.084	84.9738
BCGR_1773	BCGR_1773	270.304	240.327	269.981	247.973	187.79	268.515	257.833	291.006	314.785	300.564	251.537	216.427	203.285	237.123	175.202	171.955	278.636
BCGR_1774	BCGR_1774	448.475	377.391	392.644	310.732	439.43	348.014	457.458	333.018	361.191	392.107	346.464	476.323	460.107	381.528	540.745	416.805	371.555
BCGR_1775	BCGR_1775	633.534	561.538	513.186	448.529	656.977	462.609	689.516	416.574	427.654	486.398	493.574	712.859	708.124	565.538	647.677	573.658	412.891
BCGR_1776	polA	141.273	99.4414	92.4534	117.405	82.0083	93.8516	137.446	110.698	116.463	87.3033	104.454	113.581	104.471	106.584	120.903	76.5989	95.4122
BCGR_1777	rpsA	744.131	713.765	1196.24	1050.11	543.382	691.064	762.829	1112.62	1153.1	1159.26	1369.65	990.239	858.063	1144.28	666.801	519.97	1256.09
BCGR_1778	coaE	288.203	348.6	424.021	429.98	233.879	315.597	372.904	504.987	484.97	494.834	539.586	346.035	413.73	442.524	329.765	239.923	515.841
BCGR_1779	BCGR_1779	0	26.8945	82.0298	29.9385	51.4328	31.0013	17.5728	27.6956	35.1631	24.3496	28.7272	31.7549	5.53485	36.9936	11.7143	0	25.596
BCGR_1780	BCGR_1780	88.879	185.803	316.4	195.99	139.183	151.131	244.763	239.172	243.486	284.89	282.091	205.227	155.727	250.273	205.585	204.048	272.14
BCGR_1781	BCGR_1781	69.644	68.8821	25.7108	4.35672	4.27692	31.5796	86.9458	44.3337	87.7203	59.5293	58.5263	44.3621	45.1049	61.5245	68.1875	73.9041	39.7311
BCGR_1782	uvrB	348.665	260.182	249.507	248.115	172.33	265.739	246.055	253.53	282.435	277.24	259.667	280.025	334.282	268.226	359.774	160.291	256.493
BCGR_1783	BCGR_1783	287.35	202.222	221.585	244.281	130.528	231.179	253.372	194.515	240.735	189.927	213.925	240.342	276.684	216.15	318.928	159.78	191.401
BCGR_1784	BCGR_1784	216.544	169.378	150.871	171.736	137.708	170.356	200.395	177.954	168.564	169.458	146.231	197.8	266.964	165.323	235.289	161.508	169.313
BCGR_1785	BCGR_1785	13.5251	41.0434	5.34977	76.1479	37.3766	13.1418	7.44932	11.7405	12.7766	24.773	6.08892	5.38453	28.1556	0	14.8975	49.6813	10.8505
BCGR_1786	TB15	67.7173	81.3422	137.274	115.171	111.113	84.3044	90.9121	134.098	110.615	102.069	67.6408	70.7681	88.1058	75.7128	76.1427	103.644	138.079
BCGR_1787	BCGR_1787	173.432	216.275	209.067	207.947	204.138	156.481	210.756	256.889	252.254	204.213	212.546	190.698	130.853	157.772	129.375	139.884	257.659
BCGR_1788	uvrA	279.425	257.425	283.015	275.4	199.38	274.304	241.946	270.032	265.775	307.24	286.855	231.905	272.875	291.897	288.294	234.484	288.119
BCGR_1789	BCGR_1789	271.288	131.721	123.045	166.315	133.281	186.278	171.334	263.753	198.187	147.966	162.843	77.7626	195.779	119.83	151.4	150.584	137.355
BCGR_1790	BCGR_1790	71.9846	64.5802	73.7251	89.2587	86.4398	93.6763	111.155	87.5931	72.4538	58.8616	59.606	56.8045	66.0066	35.7707	79.761	69.2528	55.3434
BCGR_1791	lysS	115.362	137.207	145.974	158.876	104.682	143.324	140.671	132.027	137.534	91.1088	110.718	108.535	109.722	123.398	96.7237	124.738	101.758
BCGR_1792	infC	432.647	566.64	982.943	850.537	696.623	524.616	718.816	924.938	784.76	908.155	920.757	1020.65	539.648	818.506	535.624	560.39	1081.43
BCGR_1793	rpmI	904.515	1804.08	3055.29	2788.77	2239.53	1934.48	2525.2	3340.09	2670.38	3424.52	3229.66	3155.17	1663.78	2419.38	1409.23	2138.84	3660.23
BCGR_1794	rplT	272.79	526.057	997.608	693.824	526.818	388.291	627.347	793.48	706.778	894.116	764.862	779.265	579.499	629.419	448.07	594.775	949.611
BCGR_1795	tsnR	359.943	489.48	864.613	663.206	673.018	466.711	634.134	787.336	721.334	840.48	785.004	785.769	454.876	707.555	431.475	649.41	898.164
BCGR_1796	BCGR_1796	178.515	176.404	192.257	218.096	218.172	210.381	221.956	227.84	218.171	185.071	173.465	150.583	150.856	202.008	136.927	280.257	181.026
BCGR_1797	PE17	152.037	159.862	179.621	153.928	197.179	176.887	225.875	177.127	155.593	155.117	143.197	137.782	177.685	173.634	164.527	175.136	148.72
BCGR_1798	BCGR_1798	333.048	405.517	273.534	266.942	246.074	323.612	248.403	345.32	249.073	243.586	245.73	267.024	309.746	247.482	424.587	300.181	269.043
BCGR_1799	BCGR_1799	174.619	153.629	126.247	150.833	119.309	177.537	147.768	159.61	107.058	86.1378	136.401	95.7605	183.761	137.916	199.556	152.922	132.357
BCGR_1800	pheS	166.554	166.99	159.644	188.536	117.706	208.929	175.703	182.826	164.275	131.281	134.094	125.598	165.716	175.162	154.658	155.377	158.833
BCGR_1801	pheT	212.369	187.841	164.75	204.19	100.569	178.742	149.094	201.551	189.08	152.718	179.938	133.371	149.7	163.746	158.417	147.87	189.97
BCGR_1802	PE_PGRS30	76.0138	60.9363	66.8957	93.958	67.4906	79.7925	63.5568	91.6891	79.4016	53.1198	67.0677	72.1918	65.245	69.9834	54.9214	69.5246	72.6559
BCGR_1803	argC	172.945	101.481	77.2916	95.895	80.6903	100.39	61.8535	153.051	72.1396	116.562	157.235	147.54	183.909	218.756	199.565	75.628	155.563
BCGR_1804	argJ	428.594	246.553	241.228	301.27	116.037	196.284	224.215	395.381	172.206	381.729	471.658	415.872	570.295	396.947	633.394	128.844	387.795
BCGR_1805	argB	460.815	270.222	234.41	288.932	80.6237	222.342	188.177	410.083	172.001	307.102	409.691	372.792	531.233	342.347	562.165	58.1019	409.449
BCGR_1806	argD	398.736	228.087	225.838	266.423	94.327	263.066	205.943	394.611	210.565	332.017	379.274	339.722	432.257	358.76	493.883	118.731	365.525
BCGR_1807	argF	293.907	222.718	146.215	295.691	106.062	170.759	167.997	299.841	134.846	225.692	281.909	234.017	292.251	289.085	279.602	122.429	271.168
BCGR_1808	argR	346.226	344.888	219.673	338.076	105.232	261.278	245.87	410.388	132.819	303.668	430.421	458.993	585.381	352.827	592.364	81.773	405.125
BCGR_1809	argG	252.603	231.859	159.742	280.926	73.9726	212.871	164.034	344.477	168.413	328.921	420.135	288.659	372.208	323.883	362.966	70.6413	338.169
BCGR_1810	argH	164.454	180.382	157.79	205.756	34.6785	130.274	133.139	241.366	115.632	168.555	265.818	173.54	220.442	210.045	204.179	73.5902	194.633
BCGR_1811	pks10	107.207	104.889	82.7249	116.265	78.519	106.731	100.671	120.523	100.168	126.618	131.737	83.2624	102.442	145.556	107.116	45.1904	118.906
BCGR_1812	pks7	88.6283	62.1343	74.3937	87.4191	44.8625	71.7642	89.0906	68.1746	71.7502	49.8256	53.3317	56.2451	45.3639	54.458	56.5969	59.8107	43.2557
BCGR_1813	pks8	78.6429	44.3911	41.7829	64.3201	45.4337	58.3015	69.3038	41.8028	50.0166	23.237	21.068	36.9522	21.4242	32.4213	24.6679	62.0551	20.1477
BCGR_1814	pks17	115.056	85.3888	71.2744	110.248	71.7787	104.698	122.046	75.0383	88.5614	34.1942	59.7453	62.0432	44.3546	54.8543	32.6326	70.8113	60.5588
BCGR_1815	pks9	91.0617	65.1175	67.2032	82.2941	40.2527	71.8541	97.2802	58.3567	74.0912	42.351	45.2602	56.4476	38.8038	52.6403	41.2876	59.8649	34.4842
BCGR_1816	pks11	164.228	97.857	79.7384	116.597	89.6482	78.5206	198.135	98.8107	109.993	80.6393	89.9731	97.5532	72.958	83.4791	86.1391	117.033	60.4151
BCGR_1817	cyp139	135.962	128.651	101.364	121.569	114.097	131.418	125.462	98.2498	95.4886	82.1422	96.1408	105.99	114.104	104.233	147.407	152.53	89.0881
BCGR_1818	BCGR_1818	57.2759	65.201	61.5223	49.3075	44.532	50.0367	73.5117	62.0345	67.84	38.1778	48.2588	38.4921	56.5172	33.4228	36.6565	73.3471	49.7436
BCGR_1819	BCGR_1819	54.8958	8.22656	14.4758	51.5118	61.8058	77.0472	47.033	37.0633	42.2548	7.44811	35.6978	9.71326	12.6976	8.08263	4.47898	0	6.52447
BCGR_1820	BCGR_1820	32.1803	30.7432	19.0931	22.6474	24.7029	39.0856	50.2187	9.31146	62.4881	11.4611	57.9497	6.40573	33.4954	24.875	47.261	49.253	25.8166
BCGR_1821	BCGR_1821	37.7062	52.4443	18.6431	48.65	39.0755	59.5365	59.7074	18.4113	19.294	37.4098	24.4018	20.6407	27.8001	51.5268	15.5746	77.9093	26.4686
BCGR_1822	BCGR_1822	42.0374	49.137	43.7862	66.4007	45.8228	68.0771	28.5557	64.4672	50.7421	53.8981	60.8755	52.9963	22.3638	56.633	36.0134	69.4867	52.835
BCGR_1823	BCGR_1823	53.013	39.1224	47.477	36.6048	44.227	42.7638	68.3134	49.4915	23.3075	9.77115	23.4159	7.96425	9.02306	22.5326	20.5659	44.0902	13.3741
BCGR_1824	BCGR_1824	117.897	60.3469	39.3293	61.3124	88.9757	75.9106	90.7524	43.1559	42.0443	19.0794	20.4632	29.4059	22.6702	31.9984	36.5068	135.659	18.2328
BCGR_1825	BCGR_1825	5.98224	56.4785	47.3249	39.2943	49.5959	29.0637	52.7183	15.5788	18.8374	3.65244	8.07953	14.2897	0	43.5996	4.39285	58.5985	19.197
BCGR_1826	BCGR_1826	44.1392	34.0179	24.9415	31.5568	42.5959	38.8039	23.1533	14.5963	17.2082	3.84987	10.4088	40.1657	2.91702	1.39262	10.804	25.7358	4.49659
BCGR_1827	BCGR_1827	302.975	198.851	331.964	310.144	235.81	239.291	246.293	258.781	276.517	263.128	269.879	242.528	278.818	276.956	284.345	140.85	248.694
BCGR_1828	dsbF	236.337	201.604	302.019	318.437	156.302	186.46	220.287	284.06	246.794	320.655	343.747	183.354	236.885	274.363	145.363	103.879	329.507
BCGR_1829	BCGR_1829	334.689	207.7	341.926	326.581	210.896	181.557	294.039	302.115	318.109	352.9	364.21	226.434	260.741	317.663	205.057	251.413	349.221
BCGR_1830	fadE16	138.533	74.9604	118.123	105.084	126.084	99.9481	127.93	95.0514	140.532	128.644	137.058	73.9762	124.335	113.771	95.6352	98.5236	108.254
BCGR_1831	BCGR_1831	143.661	76.2826	93.0665	82.7935	167.764	74.7412	82.2405	114.886	75.5138	127.769	86.0641	90.9691	79.2792	89.1882	97.1857	141.276	73.8095
BCGR_1832	moeX	309.202	287.496	248.313	286.625	781.982	383.29	325.122	316.393	280.291	264.868	290.214	280.514	343.294	232.802	300.672	739.982	250.062
BCGR_1833	BCGR_1833	91.2344	57.8185	75.6529	84.5788	99.2307	79.0368	122.295	67.7466	92.7624	55.0318	39.5887	46.3868	41.1887	56.8069	56.5016	106.326	49.3831
BCGR_1834	BCGR_1834	140.781	105.685	119.542	137.642	98.1461	133.351	157.68	126.562	115.612	104.694	102.841	82.0144	131.686	105.009	136.753	112.749	110.337
BCGR_1835	BCGR_1835	4.14769	16.7822	22.9683	7.784	11.4622	40.3016	31.9824	36.0043	52.2423	22.7912	7.46907	19.8151	14.3906	19.2367	9.13712	0	26.6198
BCGR_1836	BCGR_1836	70.1819	52.4443	82.5299	58.736	80.3749	134.544	108.651	133.37	103.927	61.3788	80.2698	77.025	53.9648	54.0403	71.0355	95.2225	82.1725
BCGR_1837	BCGR_1837	74.0006	35.1169	58.5411	42.4348	59.3306	54.5936	30.1911	64.2368	42.2886	22.5904	35.7825	19.6405	11.4111	22.699	12.0755	30.2027	23.4536
BCGR_1838	BCGR_1838	40.0997	73.7498	27.8773	46.7496	43.6547	70.8427	82.9901	35.8637	35.9676	20.0313	39.9347	20.3182	28.6688	14.4919	17.8459	47.6113	25.346
BCGR_1839	BCGR_1839	47.2714	21.5947	19.3011	24.325	18.2608	41.487	26.876	13.2369	20.1671	0.931013	18.5354	29.1398	20.1045	19.1963	13.4369	33.608	37.5157
BCGR_1840	tyrS	102.472	95.7571	147.075	114.7	79.5609	108.814	104.816	88.9518	114.779	91.6117	100.173	71.6839	51.2983	80.988	50.5229	110.234	101.782
BCGR_1841	BCGR_1841	207.384	398.039	164.06	269.446	271.859	162.757	246.019	193.869	221.025	194.797	251.363	76.2118	171.58	163.829	105.428	273.46	247.428
BCGR_1842	lprJ	182.271	237.638	184.567	216.645	129.845	297.539	168.657	219.401	194.378	99.4148	169.586	121.909	87.6928	109.494	55.3224	122.004	194.969
BCGR_1843	BCGR_1843	122.264	168.031	197.116	153.937	111.2	141.356	184.12	201.517	202.731	163.469	216.687	157.732	150.35	185.599	121.601	132.648	185.412
BCGR_1844	BCGR_1844	195.961	164.148	191.171	166.564	105.232	173.331	136.487	207.482	221.366	162.028	201.76	162.327	175.614	174.085	130.346	128.039	212.902
BCGR_1845	BCGR_1845	47.4523	49.7777	16.684	24.7373	4.85685	10.2462	34.8477	32.0377	33.2048	25.7528	26.1101	20.9905	43.9036	24.4534	19.3583	12.9115	45.1184
BCGR_1846	BCGR_1846	132.988	120.875	132.65	134.556	104.395	120.231	133.755	171.656	145.657	143.328	206.684	76.4242	120.368	167.031	106.147	90.6207	190.495
BCGR_1847	ppnK	74.7391	61.2985	87.09	85.2955	56.7526	59.8636	127.944	105.207	96.0461	122.712	125.495	61.9221	93.212	97.7001	59.3319	60.5962	91.2896
BCGR_1848	recN	211.088	143.062	186.66	178.714	136.454	154.215	170.752	186.91	184.581	177.007	192.681	106.995	137.665	160.539	158.113	145.749	163.827
BCGR_1849	BCGR_1849	121.588	135.77	277.943	289.678	66.9111	113.54	222.648	250.842	217.289	286.818	223.219	79.2099	72.3183	144.903	66.6731	106.34	278.697
BCGR_1850	BCGR_1850	128.381	107.885	212.496	183.48	61.8593	65.2503	187.108	203.167	152.373	208.015	166.276	55.0418	52.7656	130.207	47.8611	62.8771	220.247
BCGR_1851	pyrG	276.1	177.614	296.397	330.19	131.805	184.344	283.125	272.332	284.351	308.671	266.73	238.405	216.595	227.877	183.676	218.671	319.993
BCGR_1852	BCGR_1852	110.843	97.6549	156.988	174.469	107.046	105.966	141.794	183.125	140.739	188.835	163.386	118.15	111.651	155.173	86.6451	118.207	179.76
BCGR_1853	xerD	293.13	184.227	208.229	280.673	145.114	181.164	237.232	293.401	238.607	225.842	162.039	159.568	151.517	195.538	151.553	185.562	177.039
BCGR_1854	BCGR_1854	98.4506	60.3974	97.354	82.7585	45.9746	76.396	103.177	87.2412	87.8359	61.3609	52.9401	62.0581	49.3393	55.2639	46.1876	77.8523	72.4001
BCGR_1855	BCGR_1855	195.863	233.086	264.318	221.628	122.051	156.729	228.446	275.033	264.839	235.65	269.717	160.539	299.805	229.008	131.135	112.856	154.05
BCGR_1856	BCGR_1856	352.287	370.248	413.304	336.808	157.972	378.474	326.56	327.732	339.91	322.226	390.81	321.783	321.021	364.651	316.285	157.89	332.037
BCGR_1857	cycA	66.4598	62.8955	99.8495	125.25	52.4749	66.2047	102.739	78.0524	75.9717	60.3537	68.1369	48.9151	41.4667	60.315	30.3477	69.7501	61.8302
BCGR_1858	PPE22	94.29	90.7586	116.032	120.239	176.684	167.575	142.039	117.527	81.7132	71.3455	87.4375	98.1769	78.8501	87.0349	80.4824	178.604	74.1355
BCGR_1859	PPE23	151.207	212.964	150.769	155.926	527.404	217.323	196.926	123.736	117.545	115.399	72.3271	149.24	152.468	106.445	139.37	582.424	146.999
BCGR_1860	BCGR_1860	2260.86	1858.03	1028.3	1224.94	3699.62	2002.49	2227.35	1022.27	1070.5	1136.17	720.232	1428.63	2143.17	1155.67	2068.09	3999.35	956.65
BCGR_1861	BCGR_1861	266.543	282.647	236.764	294.973	525.449	325.807	342.669	274.012	285.408	233.51	161.273	224.223	306.293	239.518	272.671	540.463	205.953
BCGR_1862	BCGR_1862	227.907	230.901	366.57	327.374	237.8	224.598	312.923	298.161	320.392	337.647	309.753	215.867	245.09	280.535	171.321	334.601	316.573
BCGR_1863	BCGR_1863	182.855	157.897	292.837	202.97	156.115	191.758	157.21	224.543	230.315	258.001	250.475	114.523	133.075	185.423	97.4299	189.762	210.502
BCGR_1864	BCGR_1864	214.535	224.245	306.551	267.995	208.74	185.005	293.927	321.245	245.73	209.574	188.337	161.211	188.877	253.192	122.091	187.162	290.437
BCGR_1865	BCGR_1865	128.595	132.969	181.176	165.487	89.1251	105.911	194.269	159.468	151.174	137.585	176.986	94.5896	114.728	130.643	89.033	131.962	180.129
BCGR_1866	cmk	193.918	147.117	265.265	197.127	189.795	160.945	200.261	261.85	225.592	264.746	230.377	153.331	216.794	256.072	130.53	191.27	257.844
BCGR_1867	engA	280.237	208.421	263.061	185.583	161.187	153.085	186.843	250.827	244.886	261.559	256.85	153.738	175.386	243.864	189.536	215.892	253.864
BCGR_1868	BCGR_1868	184.809	133.917	115.326	144.334	106.797	148.343	123.917	124.554	122.172	130.356	96.6363	85	105.938	103.434	128.122	125.089	138.747
BCGR_1869	fadB3	114.231	94.9156	131.517	127.288	115.561	69.3717	106.733	91.1913	121.399	89.6703	65.2013	59.2828	63.6962	81.0913	67.405	88.6662	91.642
BCGR_1870	BCGR_1870	135.885	148.434	155.472	162.284	99.3111	145.13	131.13	135.504	181.056	98.0488	106.677	90.3123	83.3825	89.2883	94.8347	127.88	116.522
BCGR_1871	BCGR_1871	53.1755	71.7187	60.9965	37.4231	56.3311	62.0025	96.6501	76.163	65.3029	64.9322	62.2423	86.7967	73.798	59.8944	54.6665	94.4087	79.632
BCGR_1872	BCGR_1872	73.2824	73.6237	98.1991	65.9582	81.2821	77.0188	75.7825	57.1222	92.3031	58.439	59.9232	79.7842	60.1915	82.2447	49.4195	64.0921	78.3877
BCGR_1873	BCGR_1873	45.7465	64.7842	68.7602	51.5118	88.4946	40.0053	35.2747	67.5081	74.9062	39.1026	61.7846	36.4247	73.0112	42.4338	40.3108	89.6212	44.0402
BCGR_1874	BCGR_1874	102.895	61.3195	104.115	94.3062	87.0683	88.3536	89.621	98.6657	87.4054	67.9353	77.0248	47.6323	40.6812	77.6865	64.1356	83.5028	67.8294
BCGR_1875	BCGR_1875	53.1106	40.9321	72.0261	135.271	83.8695	125.328	91.9355	72.4477	95.5652	41.6912	40.9888	72.4941	21.0594	55.297	50.1427	176.51	60.8685
BCGR_1876	BCGR_1876	57.4295	77.4562	62.4688	80.8339	88.1705	58.1274	28.995	101.781	60.2796	54.0561	54.9408	72.4012	48.1532	52.3195	21.0857	99.6174	55.0314
BCGR_1877	BCGR_1877	57.3036	46.9239	116.569	61.4527	67.868	103.406	121.738	85.2734	79.9101	59.9769	36.854	78.2173	17.0415	27.1194	27.0507	70.164	72.2413
BCGR_1878	BCGR_1878	95.5225	83.0633	111.362	116.76	122.726	117.241	141.913	110.741	133.376	76.3544	83.4612	78.0593	71.0809	76.6136	71.0665	101.571	86.7161
BCGR_1879	BCGR_1879	346.222	539.571	492.77	432.237	281.043	446.128	274.3	526.433	508.138	403.138	514.397	410.829	304.071	439.464	263.022	323.207	541.115
BCGR_1880	BCGR_1880	116.374	98.0973	90.2917	126	84.5231	80.4583	157.775	81.5925	102.887	17.7629	41.3083	30.2928	59.0119	57.8286	57.5178	104.128	47.8774
BCGR_1881	BCGR_1881	78.7535	92.0542	96.5667	68.9722	64.0817	81.6236	121.452	61.5264	92.5813	38.4662	56.1362	60.6157	51.9155	70.4417	86.7448	110.892	41.418
BCGR_1882	BCGR_1882	68.0059	57.212	72.4419	73.9228	85.594	56.2653	79.3627	67.8003	72.9357	64.5422	36.6785	48.7871	34.5749	53.9804	47.96	89.0393	42.8539
BCGR_1883	BCGR_1883	44.2056	39.7473	76.4172	76.8158	60.3272	87.497	61.3197	59.6914	82.4878	75.9707	98.0316	71.6992	54.5329	54.2387	39.6743	44.1031	82.3113
BCGR_1884	BCGR_1884	121.127	94.6782	144.822	140.784	71.0045	145.781	124.331	129.042	129.161	106.729	112.16	84.3893	85.0065	133.149	64.6876	102.807	123.676
BCGR_1885	BCGR_1885	100.379	111.926	134.445	125.899	43.9444	107.192	116.048	124.232	117.044	117.111	129.754	90.2123	69.6543	96.1394	47.4371	82.7493	104.715
BCGR_1886	BCGR_1886	113.234	92.6623	101.657	125.356	75.008	79.1198	117.727	77.3099	88.1388	63.3089	75.3208	123.591	88.7274	88.9337	62.1287	113.722	71.7892
BCGR_1887	BCGR_1887	252.338	253.026	310.575	304.274	218.642	216.068	240.33	233.092	268.761	230.913	252.837	228.599	232.08	249.394	179.133	245.854	242.028
BCGR_1888	BCGR_1888	244.292	257.185	300.312	329.831	236.367	307.385	240.062	317.326	274.493	314.398	305.409	205.707	181.712	385.432	215.522	187.217	298.909
BCGR_1889	BCGR_1889	138.584	244.574	305.571	336.169	232.231	174.768	209.499	303.306	277.615	315.044	253.541	163.169	198.468	244.203	166.72	245.503	335.902
BCGR_1890	BCGR_1890	1344.16	978.961	680.543	738.76	1287.72	850.812	1201.46	770.092	715.913	794.878	684.665	1382.16	1201.88	832.062	1412.87	1650.52	866.788
BCGR_1891	BCGR_1891	443.048	548.811	393.991	421.634	882.818	384.697	624.765	429.597	500.655	494.001	354.357	566.681	690.096	376.822	477.622	909.904	457.948
BCGR_1892	BCGR_1892	21.2098	38.1413	89.487	59.7068	253.991	82.4352	38.9396	98.1936	17.8099	73.3808	28.6456	84.4392	98.1178	32.7898	51.9155	207.758	41.5935
BCGR_1893	BCGR_1893	125.912	104.889	152.341	180.7	470.767	93.5574	57.1114	135.016	172.586	45.2206	76.6914	147.433	118.209	142.312	70.7039	408.097	122.8
BCGR_1894	narX	131.957	170.585	124.741	166.736	362.471	169.415	171.597	152.177	163.507	130.593	118.17	145.275	145.779	169.178	107.043	384.973	123.061
BCGR_1895	narK2	83.3813	114.08	59.6196	112.848	171.342	78.6817	95.382	98.1303	56.046	48.4607	39.3426	66.3907	50.0704	70.1189	55.3408	178.665	52.7423
BCGR_1896	BCGR_1896	168.149	311.831	277.128	357.643	351.093	253.247	219.184	308.956	305.335	294.301	266.212	258.845	192.523	272.953	296.339	312.261	349.235
BCGR_1897	BCGR_1897	89.2751	151.443	170.639	158.178	196.144	138.47	137.434	172.801	167.273	150.655	137.299	126.714	96.194	138.507	93.2442	207.758	177.05
BCGR_1898	BCGR_1898	8.76272	23.6369	17.3302	49.3352	40.3597	25.5433	48.2632	34.2295	30.352	13.3751	41.4218	27.9085	0	23.2233	38.6075	75.1051	35.1494
BCGR_1899	BCGR_1899	71.2103	68.2408	115.632	59.7868	65.5967	76.476	41.2854	78.0816	99.1345	54.9186	62.4298	41.7787	78.0214	84.4294	41.2822	114.726	74.1667
BCGR_1900	BCGR_1900	74.266	57.6415	64.2936	93.3555	113.589	117.093	104.962	71.7654	82.0698	58.1757	69.3917	45.7442	70.0084	79.8433	45.274	116.669	52.4602
BCGR_1901	pknE	91.6222	90.6445	107.203	129.219	84.3995	101.82	90.0487	84.7721	90.5257	67.3285	85.9536	80.3785	89.8462	79.244	60.4307	95.3905	90.0825
BCGR_1902	BCGR_1902	121.396	30.6991	108.039	35.5976	13.9782	7.37225	75.2199	59.2754	76.4521	37.0589	23.9101	18.1235	52.6486	55.297	72.4284	46.45	52.7527
BCGR_1903	BCGR_1903	227.752	142.349	184.567	271.05	153.511	194.311	226.406	245.922	167.922	71.2225	225.073	132.69	188.877	132.497	77.5024	210.85	169.345
BCGR_1904	BCGR_1904	100.347	138.724	123.045	127.118	87.8149	160.882	176.861	47.909	85.315	82.71	81.3165	47.9397	153.19	96.4049	121.583	104.438	107.338
BCGR_1905	idi	117.752	100.74	94.5428	100.598	111.707	124.662	166.494	79.3315	117.324	74.0392	77.5391	114.748	110.978	128.089	108.407	126.963	103.396
BCGR_1906	pknF	88.0405	52.7742	75.8388	49.568	34.843	38.6541	45.9765	71.3293	59.5529	30.2609	48.1497	37.3869	38.4655	54.8755	36.8741	37.5301	41.5063
BCGR_1907	BCGR_1907	206.187	193.79	225.345	227.183	125.078	183.94	218.026	253.506	210.387	212.078	223.813	195.634	218.103	198.491	170.398	119.193	195.768
BCGR_1908	BCGR_1908	141.651	131.111	119.749	164.194	166.304	102.553	165.215	149.482	134.687	90.7239	120.664	98.4118	133.948	161.941	152.965	136.032	143.349
BCGR_1909	BCGR_1909	119.499	133.029	156.057	103.233	99.595	112.427	173.424	111.965	101.538	122.758	111.011	84.5765	67.127	92.9996	68.2498	88.255	102.462
BCGR_1910	fadD1	88.7122	99.9689	81.722	112.817	74.1922	97.5405	130.51	74.9808	110.267	69.8417	73.0442	51.1176	42.5239	64.5777	42.857	80.7516	87.0888
BCGR_1911	BCGR_1911	379.619	316.444	460.598	380.248	75.628	208.583	318.607	448.528	433.086	466.769	500.161	343.045	228.926	403.73	168.694	122.66	489.454
BCGR_1912	BCGR_1912	144.267	197.616	192.592	181.909	83.0591	87.6123	163.885	93.9243	153.32	129.37	168.46	82.5627	68.8247	110.521	36.4161	88.3223	142.262
BCGR_1913	PPE24	119.406	84.2874	99.8588	122.522	91.423	115.42	356.334	79.4213	90.0437	60.216	55.292	66.9227	44.9796	80.5523	50.5593	133.293	61.0425
BCGR_1914	BCGR_1914	102.766	67.4284	46.8741	79.925	62.2573	78.2643	100.965	61.8824	64.1367	37.307	53.3505	47.9159	45.6131	44.7792	46.9093	57.8137	37.137
BCGR_1915	BCGR_1915	18.5717	46.9651	22.0378	52.2806	29.9385	22.5569	56.259	16.1213	32.1641	28.3473	33.4436	7.39368	12.8871	39.9909	30.6844	11.3699	24.8319
BCGR_1916	BCGR_1916	217.754	138.453	113.201	192.654	171.932	181.357	143.921	118.814	66.6089	79.7692	70.0226	198.151	69.075	57.71	59.3913	251.387	63.2221
BCGR_1917	plcD	169.129	144.196	119.461	133.764	135.209	139.099	199.613	110.635	163.955	77.8146	87.2903	102.442	88.4394	104.454	102.016	173.065	78.1796
BCGR_1918	BCGR_1918	80.3106	56.9004	53.0781	81.0834	55.2506	51.3648	71.6693	81.1862	73.6258	35.3785	54.462	54.2324	22.5735	39.0661	19.4089	79.6633	43.4965
BCGR_1919	BCGR_1919	60.8628	43.3236	31.4299	50.7652	48.2781	55.0314	71.6997	45.4946	40.9917	28.9019	22.0723	25.5765	19.9435	39.2052	32.2779	80.7321	32.0993
BCGR_1920	mmpL14	127.587	112.872	118.882	130.522	85.421	125.25	131.851	108.184	130.053	74.2842	86.899	70.4314	60.2398	83.2272	79.2013	100.658	71.7554
BCGR_1921	cut1	157.669	153.262	149.451	175.94	204.121	149.061	183.07	131.934	128.817	132.689	131.092	139.113	128.136	135.522	118.908	194.793	154.978
BCGR_1922	wag22b	46.8055	40.3044	62.6616	61.4882	60.3621	48.9777	43.6268	37.5045	46.2562	45.2835	59.3247	38.4146	35.4769	48.1871	37.5426	84.6423	35.8166
BCGR_1923	wag22a	78.3628	102.487	191.611	155.977	94.0597	182.28	156.947	109.25	94.2156	153.681	128.286	134.243	75.7979	99.1202	57.5429	159.916	82.552
BCGR_1924	BCGR_1924	158.473	308.729	264.662	203.779	281.147	245.232	252.152	259.842	425.085	211.428	248.382	243.015	293.243	248.884	163.779	150.919	147.539
BCGR_1925	BCGR_1925	141.161	147.197	148.894	185.81	112.575	146.051	178.533	119.699	153.105	121.298	106.799	114.998	136.953	111.281	141.088	165.639	125.829
BCGR_1926	BCGR_1926	58.3268	72.1109	96.1286	79.8164	40.2967	101.541	101.73	63.2888	56.6298	63.8035	83.1518	89.0129	48.9056	83.731	67.8146	47.6113	49.3923
BCGR_1927	BCGR_1927	195.162	122.038	163.748	192.01	110.045	156.303	204.559	164.278	216.021	98.213	133.655	94.178	77.1512	128.523	52.1129	131.791	113.235
BCGR_1928	BCGR_1928	129.279	133.495	148.612	126.996	104.201	168.796	122.382	147.29	104.315	102.363	80.0258	106.152	46.2556	72.2713	47.4656	84.0926	81.0263
BCGR_1929	BCGR_1929	30.4977	131.625	144.758	137.365	140.468	225.215	262.041	148.253	172.861	134.066	178.489	87.4194	80.4182	133.363	156.764	216.585	127.227
BCGR_1930	BCGR_1930	14.1061	17.0225	132.148	10.4499	17.7814	108.208	8.99607	10.956	18.7025	18.5847	11.0298	12.414	9.27319	13.2814	8.72279	10.9085	206.081
BCGR_1931	BCGR_1931	29.1634	3.27777	11.5354	4.56094	4.47741	9.4457	5.3542	0	6.12214	2.9676	8.75282	3.87013	0	0	0	0	0
BCGR_1932	BCGR_1932	95.7158	69.9258	63.0998	52.3923	29.3902	15.5006	17.5728	20.7717	25.1165	4.86992	7.1818	0	5.53485	21.1392	0	97.6641	21.33
BCGR_1933	BCGR_1933	228.123	102.558	142.185	90.8134	63.6787	107.471	106.608	90.0108	152.373	37.9853	65.3544	110.084	28.7812	100.763	81.2188	50.7854	59.1552
BCGR_1934	BCGR_1934	172.82	268.049	406.731	275.683	163.177	398.818	161.816	311.287	285.7	174.099	315.102	333.691	257.832	188.932	101.524	142.834	226.453
BCGR_1935	BCGR_1935	451.061	377.599	676.745	532.718	193.424	287.149	436.903	344.291	440.794	432.083	686.221	520.145	420.926	370.993	291.246	199.967	457.528
BCGR_1936	BCGR_1936	141.713	195.792	278.901	252.98	296.106	298.904	312.209	291.035	237.267	299.662	298.763	220.167	225.453	229.008	152.285	186.213	219.983
BCGR_1937	BCGR_1937	127.023	166.074	120.994	262.71	226.855	178.839	134.212	157.519	236.723	194.675	220.571	138.293	134.912	230.153	192.26	244.405	177.466
BCGR_1938	PE_PGRS31	85.1105	84.2465	127.966	152.722	104.535	121.872	94.3024	107.581	115.038	111.829	109.571	75.2972	75.6371	99.591	45.6856	102.993	99.292
BCGR_1939	BCGR_1939	114.011	155.805	203.681	176.415	96.6772	126.921	174.661	201.869	175.462	153.509	160.1	131.058	145.653	167.587	101.462	90.6001	153.856
BCGR_1940	BCGR_1940	162.503	129.415	146.307	152.485	153.256	137.597	127.861	165.244	145.226	148.351	118.098	88.7241	156.793	153.811	110.236	113.699	167.202
BCGR_1941	BCGR_1941	89.9149	81.1726	106.696	87.7742	87.5025	77.5031	110.229	101.97	105.946	91.643	84.2229	80.2533	76.4816	102.813	74.5453	91.4491	119.06
BCGR_1942	BCGR_1942	85.3935	156.305	149.584	91.5765	73.0432	29.6336	100.785	127.074	130.606	111.722	82.3795	121.416	156.604	52.5371	197.075	134.432	91.3426
BCGR_1943	BCGR_1943	358.414	706.858	599.174	463.233	336.389	650.521	342.669	340.476	383.299	322.05	374.469	430.762	497.415	457.02	461.822	215.286	408.701
BCGR_1944	BCGR_1944	197.104	252.275	167.595	213.892	167.98	204.548	116.685	159.459	171.42	77.7717	148.496	105.695	155.381	136.812	124.06	128.058	161.354
BCGR_1945	BCGR_1945	127.353	98.0838	96.8942	113.626	119.237	121.716	102.724	84.5739	94.6672	53.5364	71.1191	64.277	68.5727	73.3133	71.5434	134.632	56.5746
BCGR_1946	BCGR_1946	176.618	112.189	137.918	181.769	79.7733	171.614	112.968	143.424	96.8779	96.0069	116.448	94.3574	114.651	110.226	81.9998	136.73	121.886
BCGR_1947	BCGR_1947	186.646	136.355	220.113	238.385	216.507	167.923	232.253	147.018	127.341	127.673	90.2513	151.365	115.125	127.099	90.1022	292.016	108.143
BCGR_1948	cyp144	91.4027	82.875	74.1306	109.553	69.339	100.754	76.1486	90.0108	74.9774	49.7092	68.4665	50.1492	55.9635	51.9085	62.0422	94.0469	54.2256
BCGR_1949	BCGR_1949	117.804	111.716	113.58	148.541	116.995	80.484	103.409	111.848	153.017	151.717	149.989	98.1959	116.232	150.007	93.2635	92.4053	188.032
BCGR_1950	BCGR_1950	196.113	175.048	213.168	208.43	156.215	158.208	215.457	225.328	221.134	178.811	248.709	215.381	186.26	199.559	203.981	161.146	248.448
BCGR_1951	BCGR_1951	42.4195	71.515	89.487	59.7068	65.1259	27.4784	23.3638	122.742	62.3345	38.8486	82.7539	56.2928	24.5295	28.1055	31.1493	95.2225	41.5935
BCGR_1952	BCGR_1952	160.502	157.333	208.129	197.188	138.704	172.032	171.334	224.069	178.193	182.855	182.506	115.939	142.375	202.818	97.2034	182.341	187.613
BCGR_1953	malQ	99.1342	83.8533	137.58	105.052	79.1172	75.1504	109.202	116.841	143.702	104.616	122.924	74.8508	45.0695	105.602	45.4973	77.9569	109.697
BCGR_1954	BCGR_1954	591.984	567.845	534.077	541.651	450.828	635.142	672.783	565.671	552.682	550.542	551.126	602.672	618.269	605.884	657.715	412.905	546.452
BCGR_1955	BCGR_1955	371.415	361.685	307.435	350.196	240.854	399.542	332.33	354.805	338.899	346.698	364.801	328.65	395.122	375.79	426.99	236.141	385.935
BCGR_1956	cyp143	130.273	186.35	175.51	224.482	119.276	148.83	143.503	153.521	165.578	166.788	142.178	110.014	136.419	125.024	107.257	109.24	136.815
BCGR_1957	BCGR_1957	301.927	185.098	141.139	154.535	206.487	191.136	377.943	47.6528	236.243	108.929	179.175	123.844	76.1856	227.324	83.9809	246.458	110.1
BCGR_1958	PPE25	513.063	476.453	798.273	593.397	151.52	527.51	429.04	671.012	623.15	651.995	656.486	491.983	425.213	517.244	252.835	160.704	671.877
BCGR_1959	PE18	363.959	350.328	866.234	519.582	143.277	498.733	359.802	391.547	630.826	643.852	645.608	435.931	334.582	525.573	223.859	83.7958	525.742
BCGR_1960	PPE26	727.161	567.038	937.513	697.893	231.28	652.089	571.404	814.895	852.749	954.936	949.037	760.667	699.625	762.178	404.097	246.515	846.649
BCGR_1961	PPE27	77.7691	77.802	118.988	98.6366	42.5108	90.5126	100.73	97.182	117.868	115.834	110.805	59.8807	86.5809	79.8382	34.5152	46.0417	109.24
BCGR_1962	PE19	463.504	784.567	1210.76	1015.81	535.856	622.66	726.458	1150.34	1069.66	1483.33	1455.07	854.524	597.93	981.07	418.023	468.495	1392.55
BCGR_1963	esxM	735.272	856.061	2140.23	1801.53	706.254	986.169	1256.45	2433.02	1668.19	2616.77	2321.35	1265.96	1055.31	1573.91	551.457	684.833	2665.34
BCGR_1964	esxN	392.939	633.748	997.309	887.991	395.143	594.979	501.378	838.522	711.457	967.627	1086.46	500.591	479.435	850.463	192.36	332.778	1126.09
BCGR_1965	BCGR_1965	610.785	790.324	1431.57	1229.67	694.965	893.732	856.102	1558.29	1234.03	1680.32	1587.02	752.116	702.798	1277.04	443.955	569.437	1717.35
BCGR_1966	BCGR_1966	480.168	536.629	723.972	763.664	377.514	565.644	473.48	796.091	693.809	762.465	844.629	542.139	499.342	667.069	394.773	365.876	845.677
BCGR_1967	BCGR_1967	571.192	747.824	776.483	840.334	402.936	709.749	599.963	799.959	743.516	817.722	892.37	659.375	661.944	827.242	536.767	350.991	863.384
BCGR_1968	BCGR_1968	723.043	734.478	834.406	880.721	417.51	731.519	628.927	863.838	921.781	855.837	958.638	701.682	854.951	960.145	690.335	377.147	930.386
BCGR_1969	BCGR_1969	556.476	484.101	523.997	520.738	219.957	513.5	398.752	572.327	535.141	533.411	556.513	410.652	553.25	512.401	475.923	266.81	544.868
BCGR_1970	lppT	136.096	91.7775	188.412	136.828	53.7289	174.745	155.272	206.744	113.26	115.737	129.104	65.7922	91.0656	77.2902	89.2297	101.174	155.976
BCGR_1971	PPE28	154.59	110.325	127.546	123.702	109.205	161.729	188.572	86.8549	138.271	83.672	79.8428	98.5467	67.7851	100.854	96.4551	117.286	93.5853
BCGR_1972	PPE29	171.679	158.817	103.891	150.769	120.974	151.131	153.554	119.094	130.298	98.5469	90.5009	82.9522	135.93	87.9844	123.373	195.835	94.1739
BCGR_1973	PPE30	179.673	120.26	141.607	147.837	161.804	140.057	205.306	105.336	126.665	87.1862	86.0191	74.7335	92.1124	109.717	77.2914	138.729	72.7886
BCGR_1974	PE_PGRS32b	72.2761	39.382	34.7635	61.3099	43.1429	39.3278	71.3362	37.142	35.3218	15.8861	17.7009	11.9701	17.2527	29.1155	28.0228	72.2134	19.7917
BCGR_1975	PE_PGRS32a	122.545	74.1637	57.1723	50.1243	49.2062	73.2757	51.9195	46.3692	37.5986	53.7166	28.2919	45.0342	45.7883	29.1465	39.225	53.8633	45.3747
BCGR_1976	BCGR_1976	739.163	1104.7	717.949	934.616	1096.27	1089.81	983.993	601.999	731.512	648.19	574.314	690.8	873.339	709.084	697.858	1132.19	677.707
BCGR_1977	PE20	223.975	337.741	206.715	259.791	478.545	320.398	366.655	291.635	246.845	273.494	226.873	240.258	228.811	261.756	191.88	487.539	194.658
[truncated: 2,361 more rows]

## Sheet: S5
Supplementary Table S5.
S5A. List of DEGs identified between D and S1 samples.
	log2FoldChange	lfcSE	stat	pvalue	padj	A2	A10	A11	A3	A4	A5	A6	A7	A8	A9	B2	B3	B4	B5	B6	B7	DMSO1
BCGR_2886	-1.83192	0.201923	-9.07237	1.16454e-19	4.50327e-16	1278.6	2860.9	569.687	707.915	2723.39	2727.5	1251.95	654.882	779.007	1069.27	608.7	828.878	2534.22	662.139	3122.45	2399.31	661.566
BCGR_2887	-1.67251	0.192868	-8.67179	4.25395e-18	8.22501e-15	403.963	821.873	252.5	316.469	868.276	935.862	473.144	258.127	253.621	316.291	206.279	284.42	808.066	237.498	1070.27	786.206	191.713
BCGR_2885	-1.88254	0.231293	-8.13922	3.97829e-16	5.12802e-13	1555.38	3782.85	913.586	995.895	4283.33	4241.55	1865.64	947.761	942.41	1792.51	759.722	1139.69	3532.76	976.651	5135.9	4172.37	963.446
BCGR_3432	-1.63112	0.225655	-7.22837	4.88812e-13	4.72559e-10	258.457	480.435	145.695	140.867	448.127	359.406	219.353	102.55	200.782	191.817	96.8471	229.204	286.738	139.456	356.848	684.718	91.3263
BCGR_0755	-1.80065	0.250199	-7.19688	6.16041e-13	4.76446e-10	1373.15	2518.57	816.9	559.619	3206.35	2040.72	1236.85	623.152	544.834	931.652	694.425	2724.57	1591.48	837.844	3837.32	2524.24	600.521
BCGR_2346	1.20257	0.168149	7.15183	8.56293e-13	5.51881e-10	413.348	386.028	731.526	707.758	243.375	276.039	630.573	822.427	576.096	758.84	713.655	331.382	314.425	595.734	267.021	229.578	787.047
BCGR_0757	-1.55894	0.22127	-7.04543	1.84886e-12	1.02136e-09	288.315	711.196	261.095	277.661	768.803	740.911	313.416	246.981	176.796	331.214	223.731	682.653	423.821	278.999	1016.78	942.935	215.069
BCGR_2174	-2.10298	0.299528	-7.02099	2.20305e-12	1.0649e-09	397.278	596.475	338.002	235.63	769.898	1183.56	367.44	279.793	316.286	418.754	236.221	280.514	1297.76	211.074	1959.53	1032.53	314.707
BCGR_0756	-1.65913	0.240801	-6.89007	5.5766e-12	2.39608e-09	851.685	1551.94	442.005	371.252	1635.86	1517.18	801.778	353.926	336.658	564.248	432.372	1666.48	871.82	562.292	2051.42	1431.11	334.363
BCGR_1850	1.35287	0.198618	6.81141	9.66453e-12	3.73727e-09	128.381	107.885	212.496	183.48	61.8593	65.2503	187.108	203.167	152.373	208.015	166.276	55.0418	52.7656	130.207	47.8611	62.8771	220.247
BCGR_0754	-1.43143	0.213316	-6.71039	1.941e-11	6.82349e-09	2543	4446.4	1536.77	1455.42	4763.21	3417.89	2528.08	1102.79	1068.59	1641.6	1441.58	5795.56	2834.85	1706.51	5236.27	3958.06	1033.15
BCGR_0753	-1.44081	0.218132	-6.60521	3.96941e-11	1.27914e-08	1421.87	2196.29	856.202	700.685	1842.61	1839.65	1139.31	671.199	622.568	744.335	713.35	2805.02	1583.2	858.231	3049.11	1491.11	589.839
BCGR_2175	-2.09481	0.320112	-6.54399	5.99004e-11	1.65453e-08	539.006	1003.97	301.394	370.309	1574.52	1682.94	604.227	301.632	355.605	867.551	355.327	340.901	1967.13	381.243	3413.05	1598.52	275.667
BCGR_2882	-1.28291	0.197232	-6.50456	7.79197e-11	2.00877e-08	390.986	1472.29	442.509	436.511	770.278	1572.32	525.006	406.287	580.536	437.354	385.445	481.742	746.596	433.014	697.858	828.174	393.803
BCGR_1075	-1.02069	0.158106	-6.45575	1.07683e-10	2.60256e-08	1612.41	2543.55	922.835	924.35	2349.74	1967.22	1530.59	915.86	1007.3	957.547	911.46	1486.13	1746.66	1159.35	1494.3	2129.81	985.766
BCGR_2965	1.20703	0.191009	6.31921	2.62906e-10	5.98035e-08	465.631	352.988	723.023	629.56	184.757	246.09	470.465	679.007	598.623	676.149	678.626	467.508	301.821	603.209	235.359	197.909	771.294
BCGR_2177	-2.08209	0.335287	-6.20988	5.30249e-10	1.13915e-07	1192.46	1856.71	442.529	734.871	3903.67	2693.85	1136.22	502.165	637.562	1835.96	845.185	604.012	3478.36	591.202	6225.66	3882.41	488.906
BCGR_1849	1.26507	0.204448	6.18771	6.10446e-10	1.24242e-07	121.588	135.77	277.943	289.678	66.9111	113.54	222.648	250.842	217.289	286.818	223.219	79.2099	72.3183	144.903	66.6731	106.34	278.697
BCGR_2349	1.33491	0.2166	6.16302	7.13727e-10	1.37999e-07	726.937	573.023	1211.67	1138.41	356.684	366.692	804.37	1200.22	1102.24	1468.93	1196.28	623.131	483.411	1098.88	483.907	291.682	1493.42
BCGR_2176	-2.09123	0.34063	-6.13929	8.28923e-10	1.5264e-07	427.303	1044.28	275.836	323.977	2078.3	1876.68	489.527	350.152	348.76	1141.65	330.876	386.502	2094.55	466.572	3283.34	1954.68	308.98
BCGR_0216	-1.14472	0.189627	-6.0367	1.57299e-09	2.76489e-07	5301	6563.03	2882.76	3723.22	10602.5	6921.19	5258.91	3835.56	3190.51	4597	2780.9	4357.29	6427.32	3747.78	7873.77	11185.7	3167.9
BCGR_0980	1.11111	0.184545	6.02078	1.73574e-09	2.91831e-07	66.1344	75.9823	149.204	158.591	45.1266	83.3006	129.513	171.162	151.945	150.296	162.099	82.8878	52.6901	128.208	57.5567	82.4762	136.243
BCGR_3205	1.50828	0.250919	6.01103	1.84351e-09	2.97036e-07	111.988	173.066	426.965	429.093	87.399	178.335	217.595	398.298	411.408	485.263	445.344	204.343	151.101	333.894	63.9598	127.598	395.138
BCGR_3219	-1.628	0.275802	-5.9028	3.57381e-09	5.52797e-07	458.589	750.972	220.694	215.877	544.945	723.35	489.166	215.628	257.521	267.391	148.647	472.859	852.299	270.421	1126.99	490.384	192.127
BCGR_0758	-1.34503	0.228713	-5.88087	4.08115e-09	6.06993e-07	360.849	807.223	358.306	282.559	1267.71	706.085	383.789	343.481	278.974	417.839	304.738	798.547	419.63	385.833	844.27	1057.35	262.205
BCGR_0215	-1.10956	0.190625	-5.82067	5.86133e-09	8.09492e-07	1631.35	2684.06	1267.79	1503.79	4495.83	2489.3	2020.36	1411.04	1420.9	1819.4	1117.33	1624.29	2566.29	1505.89	2584.01	4206.85	1231.22
BCGR_1156	1.17618	0.205103	5.73457	9.77593e-09	1.26012e-06	122.209	120.943	170.128	200.309	110.382	80.9631	141.613	255.566	164.923	231.594	217.57	99.2017	76.5419	194.014	51.2798	84.5343	253.805
BCGR_3220	-1.49555	0.262054	-5.70702	1.14968e-08	1.38932e-06	173.043	258.343	81.5022	120.139	190.729	231.313	155.358	112.875	100.789	99.5436	72.0489	133.003	230.435	72.8996	460.528	227.799	79.7097
BCGR_0772	1.13122	0.199512	5.66993	1.42857e-08	1.67402e-06	69.0399	115.056	204.028	145.205	73.1005	90.9871	157.348	182.547	150.43	223.842	217.927	121.949	69.934	162.993	58.8552	68.0161	190.99
BCGR_1154	1.58676	0.28264	5.61406	1.97637e-08	2.24784e-06	347.096	563.086	1292.62	1053.91	180.981	528.164	728.622	1071.6	981.605	1297.5	1447.62	753.494	427.174	1052.23	223.619	196.459	1497.37
BCGR_0254	1.31243	0.234152	5.60502	2.08234e-08	2.30069e-06	185.449	160.022	250.822	280.673	47.759	141.443	287.754	306.383	273.77	303.152	354.601	173.064	135.604	268.203	95.1783	102.547	254.893
BCGR_0194	1.46936	0.263272	5.58114	2.38946e-08	2.49731e-06	77.7691	110.826	289.039	198.272	56.7701	78.4171	106.68	285.317	224.556	239.2	241.776	73.6055	79.4199	174.997	45.2546	57.4929	280.952
BCGR_1963	1.23761	0.222333	5.56648	2.59939e-08	2.64522e-06	735.272	856.061	2140.23	1801.53	706.254	986.169	1256.45	2433.02	1668.19	2616.77	2321.35	1265.96	1055.31	1573.91	551.457	684.833	2665.34
BCGR_0752	-1.03168	0.185654	-5.55703	2.74407e-08	2.72085e-06	173.213	310.693	192.956	186.86	386.414	247.306	127.203	167.747	125.411	174.099	162.856	281.464	309.071	154.58	340.046	256.812	143.056
BCGR_0944	-1.28055	0.231461	-5.53249	3.15716e-08	3.04595e-06	302.189	465.506	169.919	243.945	303.611	510.967	318.192	167.163	214.1	196.71	160.052	237.073	553.525	210.033	666.792	359.125	180.238
BCGR_0478	1.07488	0.194425	5.52852	3.22948e-08	3.04595e-06	97.2114	108.713	183.926	205.242	76.1159	126.73	147.24	203.227	173.971	203.281	238.879	95.4632	86.0064	171.219	64.8402	65.4655	206.668
BCGR_3203	1.18147	0.21464	5.50444	3.70342e-08	3.40979e-06	235.745	201.908	385.844	335.976	106.403	178.257	273.191	429.923	383.352	446.409	426.785	233.104	215.757	364.357	125.928	119.91	476.923
BCGR_2595	-1.38319	0.252206	-5.48436	4.14961e-08	3.73175e-06	63.974	81.0941	39.8265	49.097	68.4489	149.743	45.5277	35.1137	41.9507	31.1399	44.8342	64.2414	46.2229	34.2298	140.285	95.2898	27.5134
BCGR_1155	1.47875	0.270796	5.46075	4.74129e-08	4.16695e-06	392.773	493.718	1295.08	816.731	243.137	534.302	695.721	894.653	819.254	1323.73	1301.43	610.464	313.977	695.351	173.052	238.537	1221.76
BCGR_2831	1.39176	0.256959	5.41627	6.08558e-08	5.22954e-06	121.588	51.1132	178.633	173.362	39.2739	36.8238	132.197	154.892	170.053	203.424	165.637	126.987	85.4671	176.813	62.6148	83.1385	228.025
BCGR_2172	-1.13978	0.211552	-5.38771	7.13619e-08	5.99905e-06	401.506	507.368	248.951	268.141	746.373	460.423	362.591	213.514	280.195	342.31	226.352	299.53	429.209	249.246	507.323	806.07	230.215
BCGR_0150	1.25755	0.236665	5.31365	1.07449e-07	8.84052e-06	266.376	325.432	602.594	674.538	162.185	166.643	327.595	542.44	358.495	562.54	402.886	281.827	190.539	341.497	144.024	128.453	607.924
BCGR_4160	1.07842	0.204271	5.27937	1.29631e-07	1.04434e-05	1043.34	1407.8	2958.88	2515.16	991.527	1062.82	1743.67	2810.25	2993.53	2857.86	3331.34	2562.37	1539.67	2467.21	1059.26	929.192	3228.83
BCGR_2173	-1.63298	0.311707	-5.23882	1.61604e-07	1.27535e-05	130.002	375.72	113.862	108.918	265.169	473.695	291.524	145.092	198.833	218.274	131.684	203.326	538.037	141.506	787.565	483.219	131.609
BCGR_3204	1.16595	0.223305	5.22134	1.7763e-07	1.37379e-05	164.351	162.533	412.008	300.996	99.4415	198.654	219.386	339.262	346.586	347.84	367.172	180.328	157.155	279.675	67.946	107.361	339.346
BCGR_0128	1.19647	0.233167	5.13138	2.8763e-07	2.14332e-05	117.518	95.7206	186.299	159.14	65.3768	98.0673	138.083	179.221	148.891	175.858	181.54	65.6832	43.4916	100.153	31.1339	60.3781	171.796
BCGR_2883	-1.1714	0.229131	-5.11239	3.1811e-07	2.28248e-05	580.116	1440.09	662.889	499.649	660.881	1919.77	666.815	493.843	571.841	431.185	566.489	417.277	954.837	484.63	996.028	706.877	352.233
BCGR_3210	1.13494	0.223099	5.08715	3.63492e-07	2.51004e-05	304.514	390.345	615.742	571.484	168.063	262.726	397.611	504.744	559.621	520.095	728.589	366.829	233.164	476.568	144.575	192.856	607.23
BCGR_0963	1.11784	0.223044	5.01173	5.39423e-07	3.41959e-05	167.737	202.065	386.022	351.282	139.765	176.32	234.325	322.318	331.316	435.249	422.881	230.083	148.139	225.303	81.1815	134.432	477.917
BCGR_2964	1.13114	0.226789	4.98761	6.11296e-07	3.66088e-05	184.868	63.5325	248.902	238.524	80.2351	96.7239	170.355	128.072	161.205	235.509	211.268	181.166	101.145	187.263	84.8447	74.0015	202.501
BCGR_3406	1.14039	0.229668	4.96538	6.85671e-07	4.01741e-05	130.294	144.977	351.74	195.619	82.5155	120.272	182.996	258.015	260.015	348.53	315.651	210.729	124.882	202.33	89.0989	87.7443	323.166
BCGR_3264	1.13931	0.230106	4.95121	7.37534e-07	4.19418e-05	198.282	196.166	366.316	265.161	106.091	137.287	244.576	303.013	333.493	361.006	367.752	233.508	149.124	242.294	99.3923	77.0503	368.309
BCGR_2550	1.00432	0.203011	4.94712	7.53206e-07	4.22123e-05	328.081	368.291	655.183	604.449	218.371	339.195	382.334	596.502	650.719	652.224	679.061	342.463	312.337	597.777	222.552	198.406	574.552
BCGR_0943	-1.0247	0.209748	-4.88536	1.03239e-06	5.39494e-05	810.192	1315.8	593.185	653.508	1306.6	1414.32	1166.1	595.482	659.364	854.67	481.275	820.698	1378.92	711.377	1740.48	1200.94	556.856
BCGR_2196	-1.30273	0.270017	-4.82461	1.40281e-06	7.04502e-05	470.935	442.863	290.522	267.575	1104.43	424.007	425.956	281.284	285.7	346.88	209.095	448.935	470.693	270.516	582.174	1153.25	231.075
BCGR_0193	1.26201	0.263263	4.79372	1.6372e-06	8.11671e-05	175.642	139.852	241.067	244.243	74.0752	80.192	149.189	273.706	251.882	299.748	310.576	134.796	136.564	239.757	54.3876	119.19	296.53
BCGR_3261	1.06108	0.221796	4.78402	1.71825e-06	8.41071e-05	121.485	150.196	289.774	423.169	115.3	123.409	245.343	262.043	253.87	404.578	351.356	235.963	197.977	285.379	151.384	139.735	392.8
BCGR_0721	1.13243	0.237954	4.75904	1.94516e-06	9.17311e-05	96.9949	72.4175	122.771	105.968	52.971	49.8161	93.8714	99.2324	94.2455	119.709	134.743	100.399	46.1525	100.529	38.1561	21.2077	114.498
BCGR_0798	1.03198	0.217832	4.73747	2.16399e-06	0.000100821	252.603	380.123	764.172	684.758	305.945	361.351	407.08	787.764	824.878	892.513	848.695	590.355	413.866	692.706	267.931	269.201	870.649
BCGR_2064	1.03206	0.21821	4.72968	2.24872e-06	0.000103521	67.4159	78.5853	178.281	178.936	92.2651	102.938	122.003	206.495	189.237	156.41	233.264	145.699	61.4831	125.068	45.9685	101.413	182.342
BCGR_1860	-1.17952	0.249526	-4.72705	2.27804e-06	0.000103637	2260.86	1858.03	1028.3	1224.94	3699.62	2002.49	2227.35	1022.27	1070.5	1136.17	720.232	1428.63	2143.17	1155.67	2068.09	3999.35	956.65
BCGR_1757	1.15877	0.248215	4.6684	3.03552e-06	0.00013339	255.824	190.382	469.426	352.269	89.9403	186.8	257.627	381.068	391.817	450.556	432.402	227.801	222.687	307.907	132.277	96.381	469.166
BCGR_3898	-1.22153	0.264188	-4.62372	3.7692e-06	0.00016017	364.917	384.054	222.427	142.582	657.972	260.411	358.484	217.064	233.583	222.068	191.215	306.752	337.903	199.765	555.256	685.602	156.136
BCGR_3206	1.23396	0.268051	4.60348	4.15497e-06	0.000174644	260.903	358.313	777.96	527.303	156.68	346.139	385.226	547.904	659.454	728.154	828.299	410.284	292.106	490.668	125.635	159.728	757.27
BCGR_2884	-1.13889	0.252104	-4.51755	6.256e-06	0.000246857	728.437	2162.45	689.05	814.888	926.525	2957.13	973.75	670.58	930.566	843.591	757.411	621.285	1511.01	716.222	1532.37	834.784	580.922
BCGR_0942	-1.03054	0.229116	-4.4979	6.86293e-06	0.00026539	2441.12	2595.79	1093.31	1325.81	2456.49	2341.96	2479.77	1273.89	1398.28	1548.41	1084.01	1898.31	2666.11	1162.7	4008.82	2416.18	1129.06
BCGR_0272	1.06461	0.237695	4.47891	7.50254e-06	0.000281673	93.5628	61.4771	135.381	147.076	39.7787	44.2904	91.6132	140.917	110.797	118.155	130.685	112.701	68.2537	89.5427	27.5993	85.1862	145.417
BCGR_3218	-1.19691	0.269938	-4.43401	9.24979e-06	0.000337443	292.948	491.925	172.09	185.074	247.812	474.883	279.567	189.463	188.145	200.552	115.235	204.386	399.013	197.94	612.869	211.31	130.307
BCGR_1758	1.0543	0.238789	4.41519	1.0092e-05	0.000361348	199.319	228.424	422.909	299.468	96.5793	201.508	244.945	397.048	372.226	380.557	449.182	203.655	197.471	315.268	113.368	118.499	358.628
BCGR_0759	-1.07729	0.24718	-4.35831	1.31072e-05	0.00044753	344.237	536.689	336.031	337.834	1140.4	681.241	401.809	345.422	245.632	351.895	360.421	616.077	329.815	347.348	466.132	1187.14	251.672
BCGR_0797	1.64948	0.383617	4.29981	1.70941e-05	0.000543636	50.1736	43.9856	222.274	263.652	97.0586	82.8784	77.3768	135.016	303.342	361.473	257.502	83.8944	80.0768	199.459	44.2119	49.1471	254.928
BCGR_0497	-1.12026	0.260582	-4.29908	1.71512e-05	0.000543636	146.785	131.678	74.5725	70.7637	136.454	153.094	130.54	72.4762	82.2646	41.9319	36.3754	70.7681	86.9044	46.3964	119.653	163.239	56.1782
BCGR_3217	-1.17368	0.274595	-4.27423	1.91798e-05	0.000588636	86.1442	232.369	94.6497	105.533	141.073	195.308	134.432	85.164	66.3075	97.8853	36.6272	60.9694	109.59	63.4176	177.471	234.394	76.788
BCGR_1101	-1.04174	0.245559	-4.24233	2.21215e-05	0.000668311	1275.13	1852.09	1212.71	1093.97	3655.5	1710.1	1880.05	1099.59	1113.68	1492.04	1006.81	1350.01	1792.99	1145.66	1765.69	4279.01	1187.1
BCGR_0293	-1.04003	0.246581	-4.21778	2.46722e-05	0.000733075	112.909	125.866	63.8009	51.8934	110.376	129.861	40.6126	76.0091	68.2052	67.5295	36.308	51.3724	83.1458	56.4886	87.9871	104.392	49.296
BCGR_1859	-1.32754	0.314763	-4.21758	2.46938e-05	0.000733075	151.207	212.964	150.769	155.926	527.404	217.323	196.926	123.736	117.545	115.399	72.3271	149.24	152.468	106.445	139.37	582.424	146.999
BCGR_3202	1.08936	0.258802	4.20924	2.56234e-05	0.000750648	109.01	206.191	294.466	392.943	108.988	162.757	171.334	341.579	288.84	313.298	383.628	135.488	185.418	273.929	68.3332	105.803	430.866
BCGR_2143	-1.26365	0.30287	-4.17224	3.01614e-05	0.000860753	2438.17	1944.69	974.38	1364.83	5370.95	1613.43	2801.55	1069.18	1503.73	1462.95	1074.94	2091.96	2788.67	1320.2	2809.05	5764.82	1130.89
BCGR_2146	-1.18894	0.285921	-4.15829	3.20633e-05	0.00089847	225.616	280.087	175.778	142.742	636.087	212.58	271.122	142.435	193.756	190.97	129.272	277.629	252.627	151.749	234.703	600.634	117.01
BCGR_2147	-1.1798	0.287546	-4.10299	4.07844e-05	0.0011061	121.991	230.344	328.119	120.194	500.065	231.142	147.818	195.906	195.909	167.582	109.839	135.986	351.3	198.024	228.428	477.98	143.538
BCGR_3596	-3.27783	0.805143	-4.07111	4.67895e-05	0.00121433	140.38	99.1109	113.139	4.94746	8.49948	16.0097	13.7939	12.5863	3.73554	4.42626	18.0991	7.34668	214.945	6.55001	157.77	15.3324	5.28731
BCGR_0814	1.00968	0.24833	4.06587	4.78535e-05	0.00123366	69.9048	53.4264	61.7527	98.3933	44.0027	32.83	88.5548	111.249	90.9838	115.236	134.8	53.8049	60.6346	62.5269	46.1989	45.6498	87.2373
BCGR_2144	-1.15699	0.284824	-4.06212	4.86298e-05	0.00124537	1028.13	1002.66	631.907	606.064	2423.57	778.71	1292.27	581.256	624.251	655.086	504.4	835.423	1161.62	686.442	1192.47	2430.6	548.47
BCGR_0361	-1.08406	0.267689	-4.04969	5.12847e-05	0.00128778	164.426	106.887	87.889	152.9	219.691	133.859	93.0101	52.7206	99.8201	81.3972	72.6901	80.2038	137.739	73.6097	212.112	210.396	65.7573
BCGR_1911	1.08449	0.269663	4.02163	5.77973e-05	0.00143271	379.619	316.444	460.598	380.248	75.628	208.583	318.607	448.528	433.086	466.769	500.161	343.045	228.926	403.73	168.694	122.66	489.454
BCGR_1715	-1.03758	0.258448	-4.01465	5.95342e-05	0.00145708	96.037	97.1452	51.1998	76.4034	138.469	123.745	124.189	54.3689	53.9077	56.0857	72.3723	129.662	147.769	48.4144	160.973	135.484	58.0634
BCGR_3459	-1.3797	0.3457	-3.99104	6.57841e-05	0.00158004	67.4624	164.283	47.4389	105.506	510.964	142.027	136.242	100.855	73.1707	121.278	74.2408	140.257	192.453	94.3623	115.59	440.548	102.23
BCGR_2194	-1.02423	0.257861	-3.97202	7.12656e-05	0.0016907	1066.55	1039.42	793.777	981.048	2938.79	1052.24	1241.85	915.674	746.809	868.236	794.993	1409.77	1233.48	897.263	1638.5	2921.11	865.645
BCGR_0227	-1.30141	0.329134	-3.95405	7.68382e-05	0.00176417	196.259	218.781	165.82	217.986	780.952	310.046	320.608	175	201.794	156.506	85.9504	164.771	245.505	148.609	244.114	745.433	154.949
BCGR_1344	-1.6795	0.425027	-3.95152	7.76571e-05	0.00176417	18.0021	33.9917	22.2164	27.0278	29.1861	180.518	20.6236	29.3785	23.5816	17.5858	14.588	20.6407	79.4482	14.7901	15.8631	40.5577	16.9455
BCGR_2171	-1.1133	0.283635	-3.92511	8.66897e-05	0.00189622	68.2185	163.773	144.631	184.358	271.472	185.6	117.229	54.4802	151.228	56.6448	90.9065	73.8719	198.818	119.325	132.248	304.044	80.2681
BCGR_2193	-1.08391	0.276168	-3.92482	8.67938e-05	0.00189622	511.639	375.391	268.755	326.467	1180.15	405.668	459.897	344.647	345.418	324.875	331.686	606.184	488.524	325.432	691.295	1037.42	308.667
BCGR_3436	-1.23657	0.317254	-3.89774	9.70964e-05	0.00209761	484.463	354.214	129.096	110.061	248.973	480.647	314.581	146.083	125.253	193.04	82.6496	133.995	230.014	81.0913	378.217	318.449	32.7293
BCGR_0091	-1.12984	0.292812	-3.85857	0.000114052	0.00233124	869.923	150.892	112.251	89.1064	366.99	130.45	135.865	119.383	66.6777	93.9637	78.6218	155.566	106.036	83.166	129.843	360.843	102.743
BCGR_2145	-1.09879	0.290733	-3.77938	0.000157222	0.00303989	188.72	257.327	172.262	200.438	536.811	241.81	342.669	163.82	249.457	177.265	110.169	199.802	253.275	153.893	303.048	698.299	141.972
BCGR_0142	-1.01241	0.270148	-3.74763	0.000178513	0.0033188	101.163	71.6313	56.0203	73.5683	142.112	98.2967	44.5748	61.4708	90.7869	41.6912	56.9289	80.549	93.0125	50.27	68.7141	157.93	74.3948
BCGR_2593	-1.07097	0.288646	-3.71034	0.000206982	0.00370556	50.0938	104.263	32.5347	45.2648	48.4236	175.168	42.5781	40.8001	40.1165	36.626	46.0785	43.5793	35.4044	50.1951	98.0923	61.7148	39.857
BCGR_3564	-1.08849	0.296535	-3.67072	0.000241871	0.0042322	620.65	825.935	448.192	451.247	787.677	1027.98	799.56	469.621	642.618	718.418	629.188	367.344	2042.84	607.369	1709.35	697.379	450.094
BCGR_2889	-1.00672	0.275923	-3.64855	0.000263725	0.00449262	353.496	529.211	352.355	358.241	651.259	528.959	288.153	380.5	329.483	164.028	127.314	191.395	377.754	215.476	415.324	294.324	230.655
BCGR_1564	-1.09853	0.303383	-3.62094	0.000293537	0.00485088	432.113	395.907	366.897	400.169	1791.22	811.162	556.992	389.829	356.91	589.118	342.729	376.486	562.019	433.2	520.816	1473.7	479.157
BCGR_3461	-1.30619	0.361796	-3.61029	0.000305851	0.00495266	192.702	194.926	117.6	245.403	631.433	168.518	200.143	145.77	157.767	127.738	84.2749	284.951	290.359	156.86	161.719	782.005	136.927
BCGR_3419	1.10752	0.308222	3.59324	0.000326597	0.00515489	232.046	149.679	279.345	246.143	68.1534	143.779	264.874	267.113	263.682	370.614	398.182	159.324	256.698	323.087	122.24	65.8837	308.466
BCGR_0286	-1.10258	0.307037	-3.59103	0.000329379	0.00517768	5603.26	7211.09	3294.52	3721.73	18758.5	7435.65	11646.5	3510.42	3918.17	5313.2	4890.2	6299.02	6849.48	3832.3	9148.54	16673.5	3485.53
BCGR_3593	-2.85374	0.811448	-3.51685	0.000436699	0.00654541	110.722	9.95553	69.2387	5.93695	7.77096	4.09847	4.64635	8.23828	4.64868	3.86292	6.64621	60.4527	84.1485	6.98668	102.212	14.2027	1.69194
BCGR_3330	-1.98374	0.577421	-3.43551	0.000591439	0.00828777	529.982	508.904	154.945	216.222	780.064	3078.6	288.73	252.53	235.816	650.675	130.968	408.227	221.855	269.084	1374.8	1005.13	178.698
BCGR_1756	1.0317	0.30312	3.40358	0.000665084	0.00905591	336.358	234.239	518.266	513.662	126.57	272.356	328.139	483.768	438.891	525.486	620.059	322.957	370.698	441.346	234.078	79.4082	549.093
BCGR_3433	-1.52314	0.453292	-3.36016	0.000778965	0.0101083	1125.31	1229.69	310.151	253.443	1307.69	1222.96	874.621	226.741	352.635	885.42	194.285	817.764	880.226	422.683	1802.04	1210.38	185.652
BCGR_3331	-2.01362	0.616334	-3.26709	0.00108661	0.0131309	260.507	237.679	101.83	100.655	478.531	2124.77	165.426	162.285	149.585	418.213	117.279	268.431	147.805	233.52	1046.49	686.728	150.802
BCGR_1201	-1.13521	0.34993	-3.24409	0.00117825	0.0137406	140.231	119.207	97.6545	85.2534	402.085	109.39	155.561	72.0086	95.7775	86.8236	51.5722	58.9734	108.272	94.8747	82.6692	313.176	71.8313
BCGR_3332	-1.45929	0.452711	-3.22346	0.00126652	0.0144067	336.715	319.276	164.961	181.235	547.916	1474.77	224.053	188.429	209.902	458.12	173.902	274.907	200.441	201.577	685.284	585.985	137.121
BCGR_3594	-2.85294	0.888196	-3.21206	0.00131786	0.0147749	140.125	13.2292	90.8978	6.57433	7.7447	14.977	4.63066	9.7309	6.1773	5.98868	22.0792	66.9428	146.823	3.71364	138.909	10.2943	3.74716
BCGR_0366	-1.01129	0.316678	-3.19343	0.00140594	0.0154373	133.498	144.381	102.62	121.724	226.227	201.916	127.634	54.6624	109.455	232.987	72.007	114.318	188.768	66.7553	231.202	296.077	54.5599
BCGR_3434	-1.78539	0.563209	-3.17004	0.0015242	0.0161761	7823.43	7977.42	1107.4	898.889	8816.22	7959.1	5346.59	919.877	1551.71	5444.86	891.315	4944.5	4809.43	2252.73	13263.8	7769.09	721.472
BCGR_3464	-1.06276	0.336547	-3.15783	0.00158946	0.0167478	265.488	166.375	171.838	178.663	607.692	179.794	230.415	160.623	180.709	114.611	105.034	145.197	173.06	136.812	163.444	525.366	141.992
BCGR_2594	-1.07567	0.34095	-3.15492	0.00160542	0.01687	67.1086	120.681	51.9829	64.9396	43.788	192.904	54.673	45.5111	36.5402	35.8513	63.8858	81.264	39.2912	52.8005	159.643	67.6187	40.0045
BCGR_0475	1.15442	0.366452	3.15026	0.00163124	0.0170486	62.8437	57.212	166.545	132.682	49.2062	58.0099	159.22	188.204	65.3029	155.395	145.704	67.5513	74.1335	49.9654	13.8441	107.727	151.249
BCGR_3595	-2.90232	0.925102	-3.1373	0.00170514	0.0176777	140.674	19.689	128.084	5.97748	6.357	7.22128	10.5257	5.99048	8.69219	8.75089	26.5273	6.34014	222.121	5.6275	143.06	13.6496	7.94961
BCGR_3333	-1.07605	0.349118	-3.08221	0.00205472	0.0206917	141.347	97.9981	108.674	111.86	265.638	425.815	122.56	85.7402	105.462	123.036	71.3004	91.3011	48.8441	78.9827	108.795	268.986	80.4545
BCGR_2217	-1.7315	0.565125	-3.06392	0.00218455	0.0217492	139.984	115.377	86.1312	124.058	205.961	210.639	220.593	86.0728	112.035	178.65	75.2743	75.0805	494.453	109.494	1012.22	241.627	84.2268
BCGR_2833	-1.23143	0.404404	-3.04505	0.00232642	0.0227754	41.7298	99.7721	102.037	42.7171	143.277	114.27	66.8622	75.7408	66.8956	20.8456	52.9439	30.2059	36.854	42.7295	52.9284	236.895	52.7527
BCGR_3563	-1.26593	0.41631	-3.04085	0.00235915	0.0229217	1524.23	1910.17	1053.84	1049.46	1755.59	2357.98	1997.39	1071.12	1256.1	1588.09	1084.91	755.811	4709.88	1353.89	5123.59	1664.47	998.244
BCGR_1161	1.74257	0.581549	2.99643	0.00273157	0.0255762	27.6986	31.6103	298.341	259.911	17.6643	49.687	21.1234	14.7963	25.495	31.2208	50.8383	13.572	23.6558	238.576	14.0812	39.1325	28.4887
BCGR_3435	-1.83246	0.611749	-2.99545	0.00274044	0.0255973	9055.33	9125.58	1179.04	982.4	12317.3	8882.41	6610.02	942.646	1599.49	7067.95	952.526	5517.69	5402.12	2512.03	16790.4	10819.1	886.604
BCGR_0771	1.07105	0.364734	2.93652	0.00331918	0.028992	82.0111	82.0038	93.9614	106.146	36.4705	90.6787	105.916	78.5549	97.9543	86.3303	129.86	76.5582	15.6989	118.043	16.6129	51.9396	107.387
BCGR_1554	-1.02423	0.348911	-2.93551	0.00332999	0.0290024	201.45	218.623	230.523	151.225	749.183	224.876	279.708	168.364	217.152	186.494	159.027	177.56	163.845	204.245	151.368	739.982	135.304
BCGR_2758	-1.0122	0.348834	-2.90166	0.0037119	0.0312722	160.556	108.272	47.6302	136.534	231.092	131.63	105.011	39.1982	97.9543	125.597	90.3517	167.789	125.338	59.8376	158.426	313.313	123.439
BCGR_2216	-1.40299	0.500606	-2.80258	0.00506964	0.0388974	151.55	134.473	233.469	187.115	271.859	217.009	289.95	76.163	80.3727	253.236	154.409	107.967	564.555	79.272	1019.14	166.029	115.182
BCGR_t0037	-1.36028	0.489011	-2.78169	0.00540774	0.0408178	217.327	146.557	20.2265	155.947	317.957	869.522	211.234	88.7778	80.5104	288.793	69.0634	30.5369	115.322	101.642	506.922	266.101	109.397
BCGR_0570	-1.47339	0.532143	-2.76879	0.00562653	0.0416816	177.411	197.895	144.193	123.715	251.294	134.601	200.113	123.413	132.774	170.637	192.015	428.617	189.72	206.51	915.05	894.199	482.874
S5B. List of DEGs identified between D and S2 samples.
	log2FoldChange	lfcSE	stat	pvalue	padj	A2	A10	A11	A3	A4	A5	A6	A7	A8	A9	B2	B3	B4	B5	B6	B7	DMSO1
BCGR_3593	-3.32222	0.56487	-5.88139	4.06844e-09	1.73641e-05	110.722	9.95553	69.2387	5.93695	7.77096	4.09847	4.64635	8.23828	4.64868	3.86292	6.64621	60.4527	84.1485	6.98668	102.212	14.2027	1.69194
BCGR_3594	-3.03414	0.627372	-4.83627	1.32296e-06	0.00282319	140.125	13.2292	90.8978	6.57433	7.7447	14.977	4.63066	9.7309	6.1773	5.98868	22.0792	66.9428	146.823	3.71364	138.909	10.2943	3.74716

## Sheet: S6
Supplementary Table S6.
S6A. GO analysis of the DEGs, Molecular functions and biological processes enriched in DEGs for the survived groups.
Term	Genes	LogFC
Multidrug resistance mechanism	MmpS5	-1.43143
Multidrug resistance mechanism	MmpL5	-1.44081
Multidrug resistance mechanism	mmr	-1.98374
Polyketide synthesis	mbtB	-1.38319
Polyketide synthesis	mbtD	-1.07097
Polyketide synthesis	mbtC	-1.07567
Metabolic process	bglS	-1.10956
Metabolic process	pgmA	-1.07605
Metabolic process	purU	-1.49555
Metabolic process	trpB	1.15877
Metabolic process	fadD29	1.23396
Metabolic process	cysK1	1.00432
Metabolic process	pks1	1.18147
Metabolic process	fadD22	1.16595
Metabolic process	trpA	1.0543
Metabolic process	trpC	1.0317
Metabolic process	mapA	1.00968
Metabolic process	ilvN	1.06108
Metabolic process	fbpA	1.07842
Cell wall biogenesis	lppX	1.08936
Cell wall biogenesis	fbpB	1.03206
Cell wall biogenesis	fadD29	1.23396
Cell wall biogenesis	fbpC	1.25755
Cell wall biogenesis	pks1	1.18147
Cell wall biogenesis	fadD22	1.16595
Cell wall biogenesis	fbpA	1.07842
DNA repair and regulation	ruvA	1.39176
DNA repair and regulation	recA	1.20703
DNA repair and regulation	recX	1.13114
Ion transport or binding	phoY1_1	-2.85294
Ion transport or binding	pgmA	-1.07605
Ion transport or binding	pks1	1.18147
Ion transport or binding	mapA	1.00968
Ion transport or binding	nuoB	1.10752
Ion transport or binding	fadD22	1.16595
Ion transport or binding	pqqE	1.13122
Ion transport or binding	phoY1_1	-2.85294
Ion transport or binding	pgmA	-1.07605
ATP binding	ctpG	-2.09481
ATP binding	ctpC	-1.26593
Trehalose O-mycolyltransferase activity	fbpC	1.25755
Trehalose O-mycolyltransferase activity	fbpA	1.07842
Trehalose O-mycolyltransferase activity	fbpB	1.03206
Tryptophan biosynthetic process	trpA	1.0543
Tryptophan biosynthetic process	trpB	1.15877
Tryptophan biosynthetic process	trpC	1.0317
PPE family protein	PPE53	-1.63112
PPE family protein	PPE23	-1.32754
PPE family protein	PPE70	-1.52314
PPE family protein	PPE50	1.14039
PPE family protein	PPE15	1.17618
S6B. Five compounds significantly downregulated genes expression (logFC <-2, FDR <0.1) in BCG Russia compared with DMSO control sample (no drug treatment), predicting as potential drug targets of MTB.
Antibiotics	Downregulated genes		Pathways involved in potential drug targets	logFC	FDR
Ebselen	cysA2		Sulfur metabolism (prototrophic acquisition of sulfur as sulfate)	-2.27	<0.01
	glpD2_2 (glpD2 in MTB )		Utilizing glycerol for MTB growth	-11.77	0.07
NH125	frdC		Involved in oxidative phosphorylation -ATP generation	-12.96	<0.01
	sdhD_3 (sdhD in MTB)		Involved in oxidative phosphorylation -ATP generation	-11.77	0.06
Shikonin	cysA2		Sulfur metabolism (prototrophic acquisition of sulfur as sulfate)	-2.33	<0.01
	frdC		Involved in oxidative phosphorylation -ATP generation	-3.25	<0.01
	glpD2_2 (glpD2 in MTB)		Utilizing glycerol for MTB	-11.77	0.06
Trifluoperazine (dihydrochloride)	hisT		Producing L-Histidyl-tRNA - total RNA synthesis	-2.63	<0.01
Letrazuril	No annotations existed in significantly downregulated genes

## Sheet: S7
Supplementary Table S7.
Cell viability and CC50 of 16 compounds treating THP-1 cells.
	Cell viability (%)				CC50
Drug concentration	0.2M	2M	20M	200M
Pirodavir	86.258	87.6203	82.2359	78.6355	>200μM
Ebselen	82.171	85.3822	82.9819	59.7254	>200μM
Saquinavir	83.955	82.8198	86.0309	21.159	73.9μM
Clemizole (hydrochloride)	84.0523	84.701	76.5921	26.9002	59.15μM
Elvitegravir	85.1552	85.1227	87.2959	36.0796	111μM
Letrazuril	87.1013	87.3608	81.3602	38.7069	88.52μM
AEBSF (hydrochloride)	91.0585	86.9716	86.4202	81.2628	>200μM
NH125	78.1814	76.138	31.571	26.2515	5.407μM
Bay 41-4109(racemate)	87.3608	88.1717	89.9232	3.05979	63.82μM
Bicyclol	87.1986	87.4257	88.3339	82.7549	>200μM
Shikonin	89.8908	75.5866	31.7332	29.268	10.53μM
ABX464	90.8639	87.5879	84.2469	30.1762	83.52μM
ST-193	83.3063	85.0903	89.6313	74.9378	>200μM
Trifluoperazine (dihydrochloride)	77.9219	86.0309	50.0595	4.29236	18.19μM
ST-193 (hydrochloride)	84.5389	76.7542	84.9605	48.3404	>200μM
Saquinavir (Mesylate)	84.2794	83.5982	90.4746	24.7919	79.6μM
